# Supplementary material for: Transcriptomic elucidation of Dahuang-Huanglian in promoting white adipose browning in high-fat diet-induced obese rats
Source: Front Endocrinol (Lausanne). 2025 Oct 8;16:1652703. doi: 10.3389/fendo.2025.1652703 (PMC12540174; doi:10.3389/fendo.2025.1652703)
Supplement: Supplementary file 13 [file Table1.xlsx]

## Sheet: Sheet1
Metabolite	m/z	Retention time	Mode	Adducts	Formula	Fragmentation Score	Theoretical Fragmentation Score	Mass Error (ppm)	KEGG Compound ID	Library ID	CAS ID	Score	SMILES	代谢物中文名	分类	英文分类	DHHL
L-malic acid	133.013	0.671433	neg	M-H	C4H6O5	99.6	0	-9.27543	C00149	HMDB0000156;PW_C000101	97-67-6	57.9	O=C(O)CC(O)C(=O)O	-	有机酸及其衍生物	Organic acids and derivatives	3.90362e+06
Taurochenodeoxycholic acid	500.304	9.65162	pos	M+H	C26H45NO6S	99.3	0	0.15921	C05465	HMDB0000949;HMDB0000951;LMST05040005	516-35-8;	57.9	CC(CCC(=O)NCCS(=O)(=O)O)C1CCC2C3C(O)CC4CC(O)CCC4(C)C3CCC12C	-	甾体及其衍生物	Steroids and steroid derivatives	218.797
Catechin	291.086	3.16463	pos	M+H	C15H14O6	99.3	0	-0.0719028	C06562	-;HMDB0002780	-;154-23-4	59.3	OC1=CC(O)=C2CC(O)C(C3=CC(O)=C(O)C=C3)OC2=C1	-	其他类	Others	2.23875e+06
Gallic acid	169.013	0.821967	neg	M-H	C7H6O5	99.1	0	-5.86896	C01424	HMDB0005807	149-91-7	58.4	O=C(O)C1=CC(O)=C(O)C(O)=C1	-	酚酸类及其衍生物	Phenolic acids and derivatives	1.34904e+06
L-ornithine	133.097	0.528783	pos	M+H	C5H12N2O2	99	0	1.05123	C00077	HMDB0000214	70-26-8	59.1	NCCCC(N)C(=O)O	L-鸟氨酸	氨基酸及其衍生物	Amino acids and derivatives	2120.19
Caffeoyl quinic acid	353.088	2.35208	neg	M-H	C16H18O9	98.9	0	1.01515	C00852	HMDB0003164	327-97-9;202650-88-2	59.1	O=C(C=CC1=CC(O)=C(O)C=C1)OC1CC(O)(C(=O)O)CC(O)C1O	-	酚酸类及其衍生物	Phenolic acids and derivatives	285725
Kaempferol	287.055	6.43773	pos	M+H	C15H10O6	98.8	0	-0.421147	C05903	HMDB0005801;HMDB0032008;LMPK12110003	520-18-3;80714-53-0;	58.8	O=C1C(O)=C(C2=CC=C(O)C=C2)OC2=CC(O)=CC(O)=C12	-	黄酮类	Flavonoids	145508
Acanthoside B	579.209	4.68607	neg	M-H	C28H36O13	98.8	0	1.17901	C10890	-	7374-79-0	58.1	COC1=CC(C2OCC3C(C4=CC(OC)=C(OC5OC(CO)C(O)C(O)C5O)C(OC)=C4)OCC23)=CC(OC)=C1O	-	木脂素类及其衍生物	Lignans and derivatives	36183
Coniferyl aldehyde	177.055	4.86732	neg	M-H	C10H10O3	98.7	0	-5.07988	C02666	HMDB0141782	458-36-6	58.2	COC1=C(O)C=CC(C=CC=O)=C1	-	其他类	Others	79997.1
Glycochenodeoxycholic acid	432.311	10.9993	pos	M+H-H2O	C26H43NO5	98.6	0	-0.428182	C05466	HMDB0000637;HMDB0242392;LMST05030008	640-79-9;_;	58.3	CC(CCC(=O)NCC(=O)O)C1CCC2C3C(O)CC4CC(O)CCC4(C)C3CCC12C	-	甾体及其衍生物	Steroids and steroid derivatives	9.88917
Torachrysone 8-O-Glucoside	407.135	6.33452	neg	M-H	C20H24O9	98.6	0	0.57893	-	-	-	58.8	-	-	碳水化合物及其衍生物	Carbohydrates and derivatives	3.21457e+06
L-Tyrosine	182.081	0.69155	pos	M+H	C9H11NO3	98.5	0	0.514104	C00082	HMDB0000158;PW_C000103	60-18-4	59.3	NC(CC1=CC=C(O)C=C1)C(=O)O	-	氨基酸及其衍生物	Amino acids and derivatives	738206
Emodin	269.046	12.1909	neg	M-H	C15H10O5	98.5	0	0.372884	C10343	HMDB0035214;LMPK13040008	518-82-1;	59.2	CC1=CC2=C(C(=O)C3=C(C=C(O)C=C3O)C2=O)C(O)=C1	-	醌类	Quinones	3.46731e+06
2-hydroxyhexadecanoic acid	271.228	14.1299	neg	M-H	C16H32O3	98.5	0	0.369285	-	HMDB0031057	16452-52-1	59.1	CCCCCCCCCCCCCCC(O)C(=O)O	-	脂类	Lipids	13028.7
Sphingosine	300.29	12.8733	pos	M+H	C18H37NO2	98.4	0	-0.107691	C00319	HMDB0000252;LMSP01010001;PW_C000172	123-78-4;	58.9	CCCCCCCCCCCCCC=CC(O)C(N)CO	鞘氨醇	其他类	Others	10209.8
L-Tryptophan	205.097	2.85565	pos	M+H	C11H12N2O2	98.4	0	0.010417	C00078	HMDB0000929;PW_C000741	73-22-3	59.4	NC(CC1=CNC2=CC=CC=C12)C(=O)O	-	吲哚及其衍生物	Indoles and derivatives	1.12503e+06
Linarin	593.186	5.94537	pos	M+H	C28H32O14	98.3	0	-0.185368	-	HMDB0254097	-	56.2	COC1=CC=C(C2=CC(=O)C3=C(O)C=C(OC4OC(COC5OC(C)C(O)C(O)C5O)C(O)C(O)C4O)C=C3O2)C=C1	-	黄酮类	Flavonoids	77481.5
Ferulic acid	193.05	4.32953	neg	M-H	C10H10O4	98.3	0	-3.62364	C01494	HMDB0000954	537-98-4	58.7	COC1=C(O)C=CC(C=CC(=O)O)=C1	-	其他类	Others	268903
Sinapyl aldehyde	207.066	4.86732	neg	M-H	C11H12O4	98.3	0	-3.08589	-	-	-	58.6	COC1=CC(C=CC=O)=CC(OC)=C1O	芥子醛	其他类	Others	45763.2
Sinapic acid	223.061	4.32953	neg	M-H	C11H12O5	98.2	0	-2.5673	C00482	HMDB0032616	530-59-6;7362-37-0;7362-37-0	58.3	COC1=CC(C=CC(=O)O)=CC(OC)=C1O	-	酚酸类及其衍生物	Phenolic acids and derivatives	15499.2
4-Methylumbelliferone	177.055	3.864	pos	M+H	C10H8O3	98	0	0.633932	C03081	HMDB0059622	90-33-5;_	59.3	CC1=CC(=O)OC2=C1C=CC(O)=C2	4-甲基伞形酮	香豆素类及其衍生物	Coumarins and derivatives	7.50546e+06
Chrysophanol 8-O-beta-D-glucoside	415.104	6.62402	neg	M-H	C21H20O9	98	0	0.734381	C10316	HMDB0039098;LMPK13040007	13241-28-6;	59.1	CC1=CC2=C(C(=O)C3=C(C=CC=C3OC3OC(CO)C(O)C(O)C3O)C2=O)C(O)=C1	-	醌类	Quinones	823271
Phthalic acid	167.034	15.2198	pos	M+H	C8H6O4	97.9	0	0.12586	C01606	HMDB0002107	88-99-3	59	O=C(O)C1=CC=CC=C1C(=O)O	-	酚酸类及其衍生物	Phenolic acids and derivatives	753.889
Styrene	105.07	2.64858	pos	M+H	C8H8	97.9	0	4.19758	C07083	-;HMDB0034240	100-42-5	58.6	C=CC1=CC=CC=C1	-	其他类	Others	245102
Citric acid	191.019	0.689383	neg	M-H	C6H8O7	97.6	0	-4.19475	C00158	HMDB0000094;PW_C000063	77-92-9	58.4	O=C(O)CC(O)(CC(=O)O)C(=O)O	-	有机酸及其衍生物	Organic acids and derivatives	9.14505e+06
Polydatin	389.125	5.96198	neg	M-H	C20H22O8	97.6	0	1.04332	C10275	HMDB0030564	27208-80-6	58.4	OCC1OC(OC2=CC(C=CC3=CC=C(O)C=C3)=CC(O)=C2)C(O)C(O)C1O	-	芪类	Stilbenes	24751.1
Aloeemodin	271.06	4.17513	pos	M+H	C15H10O5	97.4	0	-0.0832614	C10294	HMDB0030829	481-72-1	58.9	O=C1C2=C(C(=O)C3=C1C=C(CO)C=C3O)C(O)=CC=C2	-	醌类	Quinones	1.02597e+06
Pinoresinol 4-O-glucoside	519.188	4.6407	neg	M-H	C26H32O11	97.4	0	0.890785	-	-	-	57.9	COC1=C(O)C=CC(C2OCC3C(C4=CC(OC)=C(OC5OC(CO)C(O)C(O)C5O)C=C4)OCC23)=C1	-	-	-	99904.2
Melezitose	539.139	0.63515	neg	M+Cl	C18H32O16	97.4	0	0.704088	C08243	HMDB0011730	597-12-6	58.1	OCC1OC(OC2C(O)C(CO)OC2(CO)OC2OC(CO)C(O)C(O)C2O)C(O)C(O)C1O	-	碳水化合物及其衍生物	Carbohydrates and derivatives	78525.5
Wogonoside	461.108	3.88555	pos	M+H	C22H20O11	97.3	0	0.658952	-	HMDB0259901	-	58.1	COC1=C(OC2OC(C(=O)O)C(O)C(O)C2O)C=C(O)C2=C1OC(C1=CC=CC=C1)=CC2=O	-	黄酮类	Flavonoids	676.147
Vanillic acid	167.034	2.48488	neg	M-H	C8H8O4	97.2	0	-5.45777	C06672	HMDB0000484	121-34-6	58	COC1=C(O)C=CC(C(=O)O)=C1	-	酚酸类及其衍生物	Phenolic acids and derivatives	102872
Pc(16:0/0:0)	496.34	13.4388	pos	M+H	C24H50NO7P	97.1	0	0.0893839	-	LMGP01050018	0	59.2	CCCCCCCCCCCCCCCC(=O)OCC(O)COP(=O)([O-])OCC[N+](C)(C)C	-	脂质	Lipids	221905
Cinnamic acid	149.06	4.5717	pos	M+H	C9H8O2	97	0	0.706647	C10438	HMDB0000567;HMDB0000930;HMDB0000567;HMDB0000930	621-82-9;102-94-3;140-10-3	58.9	O=C(O)C=CC1=CC=CC=C1	-	有机酸及其衍生物	Organic acids and derivatives	156032
Catechin gallate	441.083	4.2848	neg	M-H	C22H18O10	97	0	1.21989	-	HMDB0029255	-	58.7	O=C(OC1CC2=C(O)C=C(O)C=C2OC1C1=CC(O)=C(O)C=C1)C1=CC(O)=C(O)C(O)=C1	没食子酸儿茶素	类黄酮	Flavonoids	476350
Aloe-emodin-8-O-beta-D-glucopyranoside	431.099	4.17507	neg	M-H	C21H20O10	97	0	0.625379	-	-	-	58.9	O=C1C2=C(C(=O)C3=C1C=CC=C3OC1OC(CO)C(O)C(O)C1O)C(O)=CC(CO)=C2	-	醌类	Quinones	722172
4-Hydroxybenzaldehyde	105.034	3.4287	pos	M+H-H2O	C7H6O2	96.9	0	3.52571	C00633	HMDB0011718	123-08-0	58.4	O=CC1=CC=C(O)C=C1	-	其他类	Others	1254.32
2-O-Cinnamoyl-1-O-galloyl-beta-D-glucose	461.109	5.22945	neg	M-H	C22H22O11	96.9	0	0.988053	-	-	-	58.8	O=C(C=CC1=CC=CC=C1)OC1C(OC(=O)C2=CC(O)=C(O)C(O)=C2)OC(CO)C(O)C1O	-	-	-	1.21488e+06
Azelaic acid	187.097	4.98002	neg	M-H	C9H16O4	96.9	0	-4.23901	C08261	HMDB0000784;LMFA01170054	123-99-9;	58.1	O=C(O)CCCCCCCC(=O)O	-	脂类	Lipids	92224.6
L-phenylalanine	166.086	1.36927	pos	M+H	C9H11NO2	96.8	0	0.66785	C00079	HMDB0000159;PW_C000104	63-91-2	59	NC(CC1=CC=CC=C1)C(=O)O	-	氨基酸及其衍生物	Amino acids and derivatives	879783
2-isopropylmalic acid	175.06	3.20537	neg	M-H	C7H12O5	96.8	0	-5.32495	C02504	HMDB0000402	-;49601-06-1	58	CC(C)C(O)(CC(=O)O)C(=O)O	-	脂类	Lipids	880769
9,10-Dihydroxystearate	315.254	12.9328	neg	M-H	C18H36O4	96.8	0	-0.119428	C19622	HMDB0302281;HMDB0303981	-;_	58.5	CCCCCCCCC(O)C(O)CCCCCCCC(=O)O	-	脂质	Lipids	7740.95
Lariciresinol-4-O-beta-D-glucopyranoside	521.203	4.3069	neg	M-H	C26H34O11	96.7	0	1.11152	-	-	-	58.6	COC1=C(O)C=CC(C2OCC(CC3=CC(OC)=C(OC4OC(CO)C(O)C(O)C4O)C=C3)C2CO)=C1	-	-	-	499576
2,6-dihydroxybenzoic acid	153.018	3.865	neg	M-H	C7H6O4	96.6	0	-7.11069	-	HMDB0013676	303-07-1	57.3	O=C(O)C1=C(O)C=CC=C1O	-	酚酸类及其衍生物	Phenolic acids and derivatives	7216.22
Chrysophanol-1-O-b-D-glucoside	415.104	4.61838	neg	M-H	C21H20O9	96.6	0	1.10522	-	-	-	58	CC1=CC2=C(C(=O)C3=C(C=CC=C3O)C2=O)C(OC2OC(CO)C(O)C(O)C2O)=C1	-	-	-	32822.8
9(s)-hode	295.228	13.2224	neg	M-H	C18H32O3	96.6	0	-0.186228	C14767	HMDB0004670	73543-67-6	58.6	CCCCCC=CC=CC(O)CCCCCCCC(=O)O	-	脂类	Lipids	121467
9-Oxo-10,12-octadecadienoic acid	295.227	8.59353	pos	M+H	C18H30O3	96.5	0	-0.071345	-	HMDB0247609;LMFA02000251	_;	58.6	CCCCCC=CC=CC(=O)CCCCCCCC(=O)O	-	脂类	Lipids	330003
Caffeic acid	179.034	3.42443	neg	M-H	C9H8O4	96.3	0	-4.51413	C01197	-;HMDB0001964;HMDB0003501;HMDB0001964	501-16-6;331-39-5	57.9	O=C(O)C=CC1=CC(O)=C(O)C=C1	-	酚酸类及其衍生物	Phenolic acids and derivatives	180965
Adenosine	268.104	1.10358	pos	M+H	C10H13N5O4	96.2	0	0.0248282	C00212	HMDB0000050;HMDB0247583;PW_C000034	58-61-7;_	56.7	NC1=C2N=CN(C3OC(CO)C(O)C3O)C2=NC=N1	-	碳水化合物及其衍生物	Carbohydrates and derivatives	369709
Secoisolariciresinol beta-D-glucoside	523.219	4.44273	neg	M-H	C26H36O11	96.2	0	1.25344	-	-	-	58.1	COC1=C(O)C=CC(CC(CO)C(COC2OC(CO)C(O)C(O)C2O)CC2=CC(OC)=C(O)C=C2)=C1	-	-	-	29940
Groenlandicine	322.107	4.4258	pos	M+	C19H16NO4+	96.1	0	-1.88993	-	-	-	58.2	COC1=C(O)C=C2CC[N+]3=C(C=C4C=CC5=C(OCO5)C4=C3)C2=C1	-	生物碱及其衍生物	Alkaloids and derivatives	6.90276e+07
O-Methylsinapic acid	239.091	4.67335	pos	M+H	C12H14O5	96.1	0	-0.587243	-	HMDB0002511	90-50-6	58.3	COC1=CC(C=CC(=O)O)=CC(OC)=C1OC	-	-	-	21013.9
Baicalin	447.092	4.4258	pos	M+H	C21H18O11	96.1	0	0.322496	C10025	HMDB0041832;LMPK12111081	21967-41-9;	58.6	O=C(O)C1OC(OC2=C(O)C(O)=C3C(=O)C=C(C4=CC=CC=C4)OC3=C2)C(O)C(O)C1O	-	黄酮类	Flavonoids	858.882
Deoxycholic acid	391.286	12.7084	neg	M-H	C24H40O4	96.1	0	0.851051	C04483	HMDB0000626;LMST04010040;PW_C000487	83-44-3;	58.2	CC(CCC(=O)O)C1CCC2C3CCC4CC(O)CCC4(C)C3CC(O)C12C	-	甾体及其衍生物	Steroids and steroid derivatives	42.6144
4-Coumaric acid	147.044	3.2651	pos	M+H-H2O	C9H8O3	96	0	0.631771	C06738	HMDB0030677	4501-31-9	58.7	O=C(O)C=CC1=CC=C(O)C=C1	-	酚酸类及其衍生物	Phenolic acids and derivatives	696469
Scytalone	195.065	3.864	pos	M+H	C10H10O4	96	0	1.10974	C00779	-	49598-85-8	58.4	O=C1CC(O)CC2=C1C(O)=CC(O)=C2	-	其他类	Others	235363
Chrysophanic acid	253.051	6.62402	neg	M-H	C15H10O4	96	0	-0.484681	C10315	HMDB0030670	481-74-3	58.7	CC1=CC2=C(C(=O)C3=C(C=CC=C3O)C2=O)C(O)=C1	-	醌类	Quinones	1.4494e+06
Apigenin-7-glucoside	467.075	6.39742	neg	M+Cl	C21H20O10	96	0	0.20895	C04608	HMDB0037340	578-74-5	55.1	O=C1C=C(C2=CC=C(O)C=C2)OC2=CC(OC3OC(CO)C(O)C(O)C3O)=CC(O)=C12	-	黄酮类	Flavonoids	20350.3
6-Gingerol	293.176	10.9929	neg	M-H	C17H26O4	96	0	0.594489	C10462	HMDB0005783;HMDB0252720	23513-14-6;_	58.3	CCCCCC(O)CC(=O)CCC1=CC(OC)=C(O)C=C1	-	其他类	Others	10121.5
Physcion 8-O-beta-D-monoglucoside	445.114	7.68327	neg	M-H	C22H22O10	95.9	0	0.578682	C10384	-	26296-54-8	58.6	COC1=CC2=C(C(=O)C3=C(C=C(C)C=C3O)C2=O)C(OC2OC(CO)C(O)C(O)C2O)=C1	大黄素甲醚-8-O-葡萄糖苷	醌类	Quinones	178762
L-methionine	150.058	0.727117	pos	M+H	C5H11NO2S	95.8	0	0.236992	C00073	HMDB0000696;PW_C000548	63-68-3	58.4	CSCCC(N)C(=O)O	L-蛋氨酸	氨基酸及其衍生物	Amino acids and derivatives	4101.81
Isoferulic acid	193.05	5.45237	neg	M-H	C10H10O4	95.8	0	-3.85709	C10470	HMDB0000955;HMDB0259693	537-73-5;25522-33-2;_	57.9	COC1=C(O)C=C(C=CC(=O)O)C=C1	-	酚酸类及其衍生物	Phenolic acids and derivatives	110346
17-Hydroxylinolenic acid	295.227	12.8074	pos	M+H	C18H30O3	95.7	0	0.00283326	C16346	HMDB0011108	-;_	57.3	CC(O)C=CCC=CCC=CCCCCCCCC(=O)O	-	脂类	Lipids	2005.92
N-Feruloyltyramine	312.124	5.58168	neg	M-H	C18H19NO4	95.7	0	0.89507	C02717	HMDB0029365	66648-43-9	58.4	COC1=C(O)C=CC(C=CC(=O)NCCC2=CC=C(O)C=C2)=C1	-	其他类	Others	92916
Physcion-1-O-beta-D-glucoside	445.114	7.28138	neg	M-H	C22H22O10	95.6	0	1.00916	-	-	-	58.2	COC1=CC2=C(C(=O)C3=C(C=C(C)C=C3OC3OC(CO)C(O)C(O)C3O)C2=O)C(O)=C1	-	醌类	Quinones	34519.2
Naringenin-7-O-beta-D-glucoside	433.114	4.77652	neg	M-H	C21H22O10	95.6	0	0.917151	-	-	-	58.1	O=C1CC(C2=CC=C(O)C=C2)OC2=CC(OC3OC(CO)C(O)C(O)C3O)=CC(O)=C12	柚皮素- 7 - O - Beta - D -葡萄糖苷	类黄酮	Flavonoids	25805.8
Homoserine	84.045	1.02713	pos	M+H-2H2O	C4H9NO3	95.5	0	5.23804	C00263	HMDB0000719	672-15-1	56.9	NC(CCO)C(=O)O	-	黄酮类	Flavonoids	292645
Obtusifolin	285.076	8.63717	pos	M+H	C16H12O5	95.5	0	-0.100606	C17039	HMDB0255882	477-85-0;_	58.4	COC1=C(O)C(C)=CC2=C1C(=O)C1=C(C=CC=C1O)C2=O	-	醌类	Quinones	1.88595e+06
5'-S-Methyl-5'-thioadenosine	298.097	2.81475	pos	M+H	C11H15N5O3S	95.4	0	0.512205	C00170	HMDB0001173	2457-80-9	57	CSCC1OC(N2C=NC3=C(N)N=CN=C32)C(O)C1O	-	核苷酸及其衍生物	Nucleotides and derivatives	21464.4
Lariciresinol	359.15	4.10998	neg	M-H	C20H24O6	95.4	0	0.865185	C10646	HMDB0303941;HMDB0253982	27003-73-2;_	58	COC1=C(O)C=CC(CC2COC(C3=CC(OC)=C(O)C=C3)C2CO)=C1	-	木脂素类及其衍生物	Lignans and derivatives	47951.2
1-Kestose	527.158	0.638233	pos	M+Na	C18H32O16	95.2	0	0.0896931	C03661	HMDB0011729	470-69-9	58.5	OCC1OC(OC2(COC3(CO)OC(CO)C(O)C3O)OC(CO)C(O)C2O)C(O)C(O)C1O	-	碳水化合物及其衍生物	Carbohydrates and derivatives	21921
(2R)-and (2S)-eriodictyol-7-O-beta-D-glucopyranoside	449.109	4.32953	neg	M-H	C21H22O11	95.2	0	1.20239	-	-	-	58.3	O=C1CC(C2=CC=C(O)C(O)=C2)OC2=CC(OC3OC(CO)C(O)C(O)C3O)=CC(O)=C12	（2R）-和（2S）-eriodictyol-7-O-β-D-吡喃葡萄糖苷	类黄酮	Flavonoids	124087
3-Hydroxybenzoic Acid	137.023	5.18478	neg	M-H	C7H6O3	95.2	0	-8.53082	C00587	HMDB0002466	1999/6/9;99-06-9	56.9	O=C(O)C1=CC(O)=CC=C1	-	酚酸类及其衍生物	Phenolic acids and derivatives	54363.3
13-OxoODE	295.227	13.3963	pos	M+H	C18H30O3	95.1	0	-0.310159	C14765	HMDB0004668;LMFA02000252	-;_;	57.7	CCCCCC(=O)C=CC=CCCCCCCCC(=O)O	13-氧代	脂质	Lipids	95507.7
Cholic acid	407.281	10.7204	neg	M-H	C24H40O5	95.1	0	0.810567	C00695	HMDB0000619;LMST04010001;PW_C000480	81-25-4;	58	CC(CCC(=O)O)C1CCC2C3C(O)CC4CC(O)CCC4(C)C3CC(O)C12C	-	甾体及其衍生物	Steroids and steroid derivatives	164.914
Feruloyl tyramine	314.138	5.58262	pos	M+H	C18H19NO4	95	0	-1.10948	-	-	-	57.5	COC1=CC(C=CC(O)=NCCC2=CC=C(O)C=C2)=CC=C1O	-	其他类	Others	350588
3-Hydroxypicolinic acid	140.034	3.28482	pos	M+H	C6H5NO3	95	0	0.955408	C18620	HMDB0013188	-;874-24-8	58.4	O=C(O)C1=C(O)C=CC=N1	-	其他类	Others	93089.4
4-Caffeoylquinic acid	353.088	2.70462	neg	M-H	C16H18O9	95	0	0.97343	-	HMDB0030653	905-99-7	58	O=C(C=CC1=CC=C(O)C(O)=C1)OC1C(O)CC(O)(C(=O)O)CC1O	-	酚酸类及其衍生物	Phenolic acids and derivatives	289897
3-Coumaric acid	147.044	7.06192	pos	M+H-H2O	C9H8O3	94.9	0	0.286512	-	-	-	58.4	O=C(O)C=CC1=CC(O)=CC=C1	-	酚酸类及其衍生物	Phenolic acids and derivatives	35591.3
Phthalic anhydride	190.05	15.2198	pos	M+ACN+H	C8H4O3	94.9	0	-0.0540414	-	HMDB0256501	-	58.3	O=C1OC(=O)C2=CC=CC=C12	-	其他类	Others	320.212
Pinoresinol diglucoside	681.241	3.75757	neg	M-H	C32H42O16	94.9	0	1.67319	C22582	-	63902-38-5	57.5	COC1=C(OC2OC(CO)C(O)C(O)C2O)C=CC(C2OCC3C(C4=CC(OC)=C(OC5OC(CO)C(O)C(O)C5O)C=C4)OCC23)=C1	-	木脂素类及其衍生物	Lignans and derivatives	66148
L-histidine	156.077	0.65605	pos	M+H	C6H9N3O2	94.8	0	0.59262	C00135	HMDB0000177;PW_C000116	71-00-1	58	NC(CC1=CN=CN1)C(=O)O	-	氨基酸及其衍生物	Amino acids and derivatives	131273
Hyodeoxycholic acid	785.591	12.718	pos	2M+H	C24H40O4	94.8	0	-2.32293	-	HMDB0000733;LMST04010024	83-49-8;	51.4	CC(CCC(=O)O)C1CCC2C3CC(O)C4CC(O)CCC4(C)C3CCC12C	-	甾体及其衍生物	Steroids and steroid derivatives	107525
Rheochrysidin	283.061	7.68327	neg	M-H	C16H12O5	94.8	0	0.165528	C17045	-	521-61-9	58.2	COC1=CC2=C(C(=O)C3=C(C=C(C)C=C3O)C2=O)C(O)=C1	-	-	-	315030
Undecanedioic acid	215.128	7.34983	neg	M-H	C11H20O4	94.8	0	-2.68592	-	HMDB0000888;LMFA01170007	1852-04-6;	57.8	O=C(O)CCCCCCCCCC(=O)O	-	脂类	Lipids	24009.9
2-phenylethylamine	122.097	2.64858	pos	M+H	C8H11N	94.7	0	2.45344	C05332	HMDB0012275	64-04-0	58	NCCC1=CC=CC=C1	2-苯基乙胺	其他类	Others	77567.6
Tetralin	133.101	13.8991	pos	M+H	C10H12	94.7	0	0.818766	C14114	HMDB0244120	119-64-2;_	58.6	C1=CC=C2CCCCC2=C1	-	其他类	Others	133855
Oleamide	282.279	13.8336	pos	M+H	C18H35NO	94.7	0	-0.283676	C19670	HMDB0002117;LMFA08010004	301-02-0;	58.2	CCCCCCCCC=CCCCCCCCC(N)=O	-	脂类	Lipids	105054
L-Aspartic Acid	132.029	0.597517	neg	M-H	C4H7NO4	94.7	0	-9.12553	C00049	HMDB0000191;PW_C000123	56-84-8	56.5	NC(CC(=O)O)C(=O)O	-	氨基酸及其衍生物	Amino acids and derivatives	122633
Uric acid	167.02	0.7077	neg	M-H	C5H4N4O3	94.7	0	-5.94945	C00366	HMDB0000289;PW_C000195	69-93-2	56.4	O=C1NC(=O)C2=C(N1)NC(=O)N2	-	其他类	Others	87.3544
L-arginine	175.119	0.619967	pos	M+H	C6H14N4O2	94.6	0	0.298324	C00062	HMDB0000517;PW_C000396	74-79-3	57.4	NC(N)=NCCCC(N)C(=O)O	-	氨基酸及其衍生物	Amino acids and derivatives	5.59519e+06
Bis(2-ethylhexyl) phthalate	391.284	15.2198	pos	M+H	C24H38O4	94.6	0	-0.684895	C03690	HMDB0249243	-	57.9	CCCCC(CC)COC(=O)C1=CC=CC=C1C(=O)OCC(CC)CCCC	-	酚酸类及其衍生物	Phenolic acids and derivatives	12013.9
2-oxindole	134.06	3.30512	pos	M+H	C8H7NO	94.6	0	1.3209	C12312	HMDB0061918	59-48-3	58.2	O=C1CC2=CC=CC=C2N1	2-吲哚酮	吲哚及其衍生物	Indoles and derivatives	5572.03
Coptisine	320.092	4.75267	pos	M+	C19H14NO4+	94.5	0	-1.56096	C16938	-	-	57.9	C1=C2CC[N+]3=C(C=C4C=CC5=C(OCO5)C4=C3)C2=CC2=C1OCO2	-	生物碱及其衍生物	Alkaloids and derivatives	3.5203e+08
Aloe-emodin-3-(hydroxymethyl)-O-beta-D-glucopyranoside	450.139	6.39623	pos	M+NH4	C21H20O10	94.5	0	-1.12531	-	-	-	57	O=C1C2=C(C(=O)C3=C1C=C(COC1OC(CO)C(O)C(O)C1O)C=C3O)C(O)=CC=C2	-	-	-	137171
Syringic acid	197.045	4.84488	neg	M-H	C9H10O5	94.5	0	-3.62049	C10833	HMDB0002085	530-57-4	57.5	COC1=CC(C(=O)O)=CC(OC)=C1O	-	酚酸类及其衍生物	Phenolic acids and derivatives	10891.4
Procyanidin B2	577.136	2.90223	neg	M-H	C30H26O12	94.5	0	1.36324	C17639	HMDB0033973;LMPK12030002	29106-49-8;	57.9	OC1=CC(O)=C2C(=C1)OC(C1=CC(O)=C(O)C=C1)C(O)C2C1=C(O)C=C(O)C2=C1OC(C1=CC(O)=C(O)C=C1)C(O)C2	-	黄酮类	Flavonoids	1.42366e+06
9,12,13-Todea	329.233	8.58125	neg	M-H	C18H34O5	94.4	0	0.420089	-	HMDB0038555	97134-11-7	58.2	CCCCCC(O)C(O)C=CC(O)CCCCCCCC(=O)O	-	脂质	Lipids	811872
3-O-Feruloylquinic acid	369.118	3.864	pos	M+H	C17H20O9	94.3	0	-0.486143	C02572	HMDB0030669	-	58.3	COC1=C(O)C=CC(C=CC(=O)OC2CC(O)(C(=O)O)CC(O)C2O)=C1	-	酚酸类及其衍生物	Phenolic acids and derivatives	2.63003e+06
Danshensu	197.045	1.51143	neg	M-H	C9H10O5	94.3	0	-1.67683	C01207	HMDB0003503	23028-17-3	58	O=C(O)C(O)CC1=CC(O)=C(O)C=C1	-	酚酸类及其衍生物	Phenolic acids and derivatives	1.00275e+06
Gamma-glutamylphenylalanine	295.129	3.2651	pos	M+H	C14H18N2O5	94.2	0	0.484529	-	HMDB0000594	7432-24-8	57.3	NC(CCC(=O)NC(CC1=CC=CC=C1)C(=O)O)C(=O)O	-	氨基酸及其衍生物	Amino acids and derivatives	53622.2
Fisetin	287.055	7.12773	pos	M+H	C15H10O6	94	0	-0.214924	C10041	-;LMPK12111566	528-48-3;	58.1	O=C1C(O)=C(C2=CC(O)=C(O)C=C2)OC2=C1C=CC(O)=C2	-	黄酮类	Flavonoids	592738
Astragalin	447.094	4.57305	neg	M-H	C21H20O11	94	0	0.828162	C12249	HMDB0037429;LMPK12111725	480-10-4;	57.9	O=C1C(OC2OC(CO)C(O)C(O)C2O)=C(C2=CC=C(O)C=C2)OC2=CC(O)=CC(O)=C12	-	黄酮类	Flavonoids	106174
Guanosine	284.099	1.16228	pos	M+H	C10H13N5O5	93.9	0	-0.173428	C00387	HMDB0000133;PW_C000087	118-00-3	58	NC1=NC2=C(N=CN2C2OC(CO)C(O)C2O)C(=O)N1	-	核苷酸及其衍生物	Nucleotides and derivatives	151062
Tuberonic acid	227.128	4.50803	pos	M+H	C12H18O4	93.9	0	-0.136438	-	HMDB0303749;LMFA02020007	_;	58.1	O=C(O)CC1CCC(=O)C1CC=CCCO	-	脂类	Lipids	56728.8
Indole-3-carboxaldehyde	146.06	2.85565	pos	M+H	C9H7NO	93.8	0	0.72797	C08493	HMDB0029737	487-89-8	58.2	O=CC1=CNC2=CC=CC=C12	-	吲哚及其衍生物	Indoles and derivatives	198627
Jatrorrhizine	338.138	4.91922	pos	M+	C20H20NO4+	93.8	0	-3.44659	C09553	-	3621-38-3	57.3	COC1=C(O)C=C2CC[N+]3=C(C=C4C=CC(OC)=C(OC)C4=C3)C2=C1	-	生物碱及其衍生物	Alkaloids and derivatives	2.09351e+08
Glycitein	283.061	8.33937	neg	M-H	C16H12O5	93.7	0	0.36916	C14536	HMDB0005781;LMPK12050104	40957-83-3;	57.2	COC1=C(O)C=C2OC=C(C3=CC=C(O)C=C3)C(=O)C2=C1	-	黄酮类	Flavonoids	93066.6
Coumarin	147.044	3.84413	pos	M+H	C9H6O2	93.6	0	0.536717	C05851	HMDB0001218	91-64-5	58.2	O=C1C=CC2=CC=CC=C2O1	-	香豆素类及其衍生物	Coumarins and derivatives	135467
Sargentodoside D	523.219	4.06553	neg	M-H	C26H36O11	93.6	0	0.376226	-	-	-	57.8	COC1=C(OC)C=C(CC(CO)C(CO)CC2=CC(O)=C(OC3OC(CO)C(O)C(O)C3O)C=C2)C=C1	-	-	-	283706
Vitamin b7	245.096	3.67772	pos	M+H	C10H16N2O3S	93.5	0	0.909377	C00120	HMDB0000030	58-85-5	57.2	O=C(O)CCCCC1SCC2NC(=O)NC21	维生素B7	维生素类	Vitamins	796.257
Corchorifatty acid F	327.218	7.68327	neg	M-H	C18H32O5	93.5	0	0.384798	-	HMDB0035919	95341-44-9	57.8	CCC=CCC(O)C(O)C=CC(O)CCCCCCCC(=O)O	-	脂类	Lipids	183305
Secoisolariciresinol	361.166	5.11657	neg	M-H	C20H26O6	93.5	0	1.46466	C18167	HMDB0013692;HMDB0252297	29388-59-8;_	57.5	COC1=C(O)C=CC(CC(CO)C(CO)CC2=CC(OC)=C(O)C=C2)=C1	-	木脂素类及其衍生物	Lignans and derivatives	13031
Arachidonic acid	303.233	14.183	neg	M-H	C20H32O2	93.3	0	0.145231	C00219	HMDB0001043;LMFA01030001;PW_C000821	506-32-1;	58	CCCCCC=CCC=CCC=CCC=CCCCC(=O)O	-	脂类	Lipids	54.5774
Costunolide	233.154	9.74085	pos	M+H	C15H20O2	93.1	0	-0.155587	C09382	HMDB0036688	553-21-9	58.1	C=C1C(=O)OC2C=C(C)CCC=C(C)CCC12	-	萜类	Terpenoids	4453.59
Gamma-glu-leu	261.145	3.04203	pos	M+H	C11H20N2O5	93	0	0.0254022	-	HMDB0011171	2566-39-4	57.4	CC(C)CC(NC(=O)CCC(N)C(=O)O)C(=O)O	γ-谷氨酰-亮氨酸	氨基酸及其衍生物	Amino acids and derivatives	36035.6
Salsolinol	180.102	1.0653	pos	M+H	C10H13NO2	93	0	0.358698	C09642	HMDB0005199;HMDB0042012;HMDB0042012	27740-96-1	58.2	CC1NCCC2=CC(O)=C(O)C=C21	-	其他类	Others	530707
Rheic acid	283.025	9.88297	neg	M-H	C15H8O6	93	0	0.296073	C10401	LMPK13040015	0	58	O=C(O)C1=CC2=C(C(=O)C3=C(C=CC=C3O)C2=O)C(O)=C1	大黄酸	有机酸及其衍生物	Organic acids and derivatives	1.80355e+06
Phloracetophenone	167.034	4.61838	neg	M-H	C8H8O4	93	0	-5.65108	-	HMDB0029644	480-66-0	56.9	CC(=O)C1=C(O)C=C(O)C=C1O	-	其他类	Others	26201.2
Chemanox 22	367.264	14.29	neg	M-H	C25H36O2	92.8	0	-0.0140948	-	-	-	57.9	CCC1=CC(CC2=C(O)C(C(C)(C)C)=CC(CC)=C2)=C(O)C(C(C)(C)C)=C1	-	其他类	Others	1.24351e+06
Protocatechuic acid	153.018	3.58068	neg	M-H	C7H6O4	92.8	0	-6.73766	C00230	HMDB0001856	99-50-3	56.7	O=C(O)C1=CC(O)=C(O)C=C1	-	酚酸类及其衍生物	Phenolic acids and derivatives	34615.1
Sucrose	341.109	12.035	neg	M-H	C12H22O11	92.7	0	0.231785	C00089	HMDB0000258;PW_C000177	57-50-1	57.1	OCC1OC(OC2(CO)OC(CO)C(O)C2O)C(O)C(O)C1O	-	碳水化合物及其衍生物	Carbohydrates and derivatives	662.925
5-hydroxyindole-3-acetic acid	174.055	3.08318	pos	M+H-H2O	C10H9NO3	92.6	0	1.16007	C05635	HMDB0000763	54-16-0	57.6	O=C(O)CC1=CNC2=C1C=C(O)C=C2	5-羟吲哚乙酸	吲哚及其衍生物	Indoles and derivatives	4182.69
Chrysin	255.065	5.5045	pos	M+H	C15H10O4	92.6	0	-0.119187	C10028	HMDB0036619;LMPK12110189	480-40-0;	55.3	O=C1C=C(C2=CC=CC=C2)OC2=CC(O)=CC(O)=C12	-	黄酮类	Flavonoids	24205.9
Noroxyhydrastinine	192.065	4.44545	pos	M+H	C10H9NO3	92.5	0	-0.107846	-	HMDB0255749	-	58	O=C1NCCC2=CC3=C(C=C12)OCO3	-	其他类	Others	344796
Gentisic acid	153.018	3.12113	neg	M-H	C7H6O4	92.5	0	-6.91426	C00628	HMDB0000152	490-79-9	56.5	O=C(O)C1=C(O)C=CC(O)=C1	-	酚酸类及其衍生物	Phenolic acids and derivatives	55025.1
Methyl gallate	183.029	3.2272	neg	M-H	C8H8O5	92.4	0	-4.69242	-	HMDB0254590	-	56.8	COC(=O)C1=CC(O)=C(O)C(O)=C1	-	酚酸类及其衍生物	Phenolic acids and derivatives	23385.7
Palmatine	352.154	5.48523	pos	M+	C21H22NO4+	92.3	0	-3.00641	C05315	-;HMDB0250799	3486-67-7;_	57.1	COC1=C(OC)C=C2C(=C1)CC[N+]1=C2C=C2C=CC(OC)=C(OC)C2=C1	-	生物碱及其衍生物	Alkaloids and derivatives	4.88418e+08
3-o-caffeoylquinic acid methyl ester	367.104	3.865	neg	M-H	C17H20O9	92.3	0	0.309881	-	-	-	57.7	COC(=O)C1(O)CC(O)C(O)C(OC(=O)C=CC2=CC(O)=C(O)C=C2)C1	-	酚酸类及其衍生物	Phenolic acids and derivatives	1.36988e+07
Genistin	431.099	6.39742	neg	M-H	C21H20O10	92.3	0	0.397188	C09126	-;HMDB0033988	529-59-9	58.1	O=C1C(C2=CC=C(O)C=C2)=COC2=CC(OC3OC(CO)C(O)C(O)C3O)=CC(O)=C12	-	黄酮类	Flavonoids	3.54666e+06
Eriodictyol	287.056	5.80317	neg	M-H	C15H12O6	92	0	0.597955	C05631	HMDB0005810;LMPK12140002	552-58-9;	57.6	O=C1CC(C2=CC(O)=C(O)C=C2)OC2=CC(O)=CC(O)=C12	-	黄酮类	Flavonoids	22437.7
Sennoside B	861.189	4.46547	neg	M-H	C42H38O20	91.8	0	1.06469	C13526	HMDB0002783;LMPK13040017	128-57-4;	57.6	O=C(O)C1=CC2=C(C(=O)C3=C(C=CC=C3OC3OC(CO)C(O)C(O)C3O)C2C2C3=C(C(=O)C4=C2C=CC=C4OC2OC(CO)C(O)C(O)C2O)C(O)=CC(C(=O)O)=C3)C(O)=C1	-	有机酸及其衍生物	Organic acids and derivatives	448662
2-methoxy-4-vinylphenol	149.06	4.32953	neg	M-H	C9H10O2	91.8	0	-7.17248	C17883	HMDB0013744	7786-61-0	56.3	C=CC1=CC=C(O)C(OC)=C1	-	其他类	Others	12396.6
Hinokiflavone	539.097	4.46728	pos	M+H	C30H18O10	91.7	0	0.188127	C10057	HMDB0253172;LMPK12040004	19202-36-9;_;	56.8	O=C1C=C(C2=CC=C(OC3=C(O)C4=C(C=C3O)OC(C3=CC=C(O)C=C3)=CC4=O)C=C2)OC2=CC(O)=CC(O)=C12	-	黄酮类	Flavonoids	96367.3
Myristic acid	246.243	8.35192	pos	M+NH4	C14H28O2	91.4	0	-0.214303	C06424	HMDB0000806;LMFA01010014;PW_C000643	544-63-8;	57.8	CCCCCCCCCCCCCC(=O)O	-	脂类	Lipids	148540
Palmitoyl ethanolamide	300.29	14.066	pos	M+H	C18H37NO2	91.3	0	-0.382475	C16512	HMDB0002100	544-31-0	57.1	CCCCCCCCCCCCCCCC(=O)NCCO	棕榈基单乙醇酰胺	有机酸及其衍生物	Organic acids and derivatives	4972
Serotonin	177.102	1.54107	pos	M+H	C10H12N2O	91.3	0	0.744156	C00780	HMDB0000259;PW_C000178	50-67-9	56.4	NCCC1=CNC2=CC=C(O)C=C12	-	吲哚及其衍生物	Indoles and derivatives	8715.57
Trigonelline	138.055	0.619967	pos	M+	C7H8NO2+	91.3	0	-3.86909	C01004	HMDB0000875	535-83-1	57	C[N+]1=CC(C(=O)[O-])=CC=C1	-	生物碱及其衍生物	Alkaloids and derivatives	981446
Naringenin	271.061	6.8978	neg	M-H	C15H12O5	91.3	0	0.757827	C00509	HMDB0002670;LMPK12140001	480-41-1;	57.5	O=C1CC(C2=CC=C(O)C=C2)OC2=CC(O)=CC(O)=C12	-	黄酮类	Flavonoids	71970.9
Cnidilide	195.138	8.57153	pos	M+H	C12H18O2	91.2	0	0.713984	C16937	HMDB0302259	3674/3/1;_	57.5	CCCCC1OC(=O)C2C=CCCC12	-	其他类	Others	120843
Febrifugine	302.15	3.82507	pos	M+H	C16H19N3O3	91.2	0	0.743168	C10677	-	24159-07-7	57.3	O=C(CC1NCCCC1O)CN1C=NC2=CC=CC=C2C1=O	-	其他类	Others	1066.3
Glyceric Acid	165.04	13.4992	neg	M+Hac-H	C3H6O4	91.2	0	-6.82646	C00258	HMDB0000139;PW_C000090	473-81-4	55.4	O=C(O)C(O)CO	-	碳水化合物及其衍生物	Carbohydrates and derivatives	1659.12
L-glutamine	145.061	0.597517	neg	M-H	C5H10N2O3	91.2	0	-7.69236	C00064	HMDB0000641;PW_C000500	56-85-9	55.2	NC(=O)CCC(N)C(=O)O	L-谷氨酰胺	氨基酸及其衍生物	Amino acids and derivatives	197528
2-Phenylacetamide	136.076	0.727117	pos	M+H	C8H9NO	91.1	0	0.222973	C02505	HMDB0010715	103-81-1	57.8	NC(=O)CC1=CC=CC=C1	-	其他类	Others	315922
Epiberberine	336.123	4.83663	pos	M+	C20H18NO4+	91.1	0	-2.27036	-	-	-	57	COC1=C(OC)C=C2C(=C1)CC[N+]1=C2C=C2C=CC3=C(OCO3)C2=C1	-	生物碱及其衍生物	Alkaloids and derivatives	1.77154e+08
Rubiadin	253.051	7.37248	neg	M-H	C15H10O4	91.1	0	-0.398568	C10402	HMDB0257354;LMPK13040018	117-02-2;_;	57.7	CC1=C(O)C=C2C(=O)C3=CC=CC=C3C(=O)C2=C1O	-	醌类	Quinones	689929
P-Tolualdehyde	121.065	0.7449	pos	M+H	C8H8O	91	0	1.71579	C06758	HMDB0029638;HMDB0303310	104-87-0;_	57.6	CC1=CC=C(C=O)C=C1	对甲基苯甲醛	其他类	Others	535237
Sinapyl alcohol	193.086	3.2038	pos	M+H-H2O	C11H14O4	90.9	0	0.844204	C02325	HMDB0013070	537-33-7	57.5	COC1=CC(C=CCO)=CC(OC)=C1O	-	其他类	Others	225238
2-Pyrrolidinecarboxylic acid	116.071	0.638233	pos	M+H	C5H9NO2	90.9	0	2.42006	C00148	HMDB0000162	147-85-3	56.4	O=C(O)C1CCCN1	2 -吡咯烷羧酸	氨基酸及其衍生物	Amino acids and derivatives	3.92059e+06
Antrapurol	239.035	4.21773	neg	M-H	C14H8O4	90.9	0	-0.990637	C10312	HMDB0029752	117-10-2	57.4	O=C1C2=C(C(=O)C3=C1C=CC=C3O)C(O)=CC=C2	丹蒽醌	醌类	Quinones	17170.1
Cynaroside	447.094	4.95768	neg	M-H	C21H20O11	90.9	0	0.866843	C03951	HMDB0035588;HMDB0038467	5373/11/5;68321-11-9	56.7	O=C1C=C(C2=CC(O)=C(O)C=C2)OC2=CC(OC3OC(CO)C(O)C(O)C3O)=CC(O)=C12	-	黄酮类	Flavonoids	28138.6
Carnitine	162.112	0.638233	pos	M+H	C7H15NO3	90.8	0	-0.0582186	C00487	-	406-76-8	56.5	C[N+](C)(C)CC(O)CC(=O)[O-]	-	其他类	Others	81764.3
Asperphenamate	507.228	12.9391	pos	M+H	C32H30N2O4	90.8	0	0.089096	-	-	-	57.4	O=C(NC(COC(=O)C(CC1=CC=CC=C1)NC(=O)C1=CC=CC=C1)CC1=CC=CC=C1)C1=CC=CC=C1	-	氨基酸及其衍生物	Amino acids and derivatives	81557
Evodine	352.118	4.61228	pos	M+Na	C18H19NO5	90.8	0	6.91142	-	-	-	55.8	C=C(C)C(O)COC1=CC=C2C(OC)=C3C=COC3=NC2=C1OC	-	其他类	Others	2.39627e+07
Nodakenin	409.149	6.33527	pos	M+H	C20H24O9	90.8	0	-0.819751	C09279	-;HMDB0258151	495-31-8;_	57	CC(C)(OC1OC(CO)C(O)C(O)C1O)C1CC2=C(C=C3OC(=O)C=CC3=C2)O1	-	香豆素类及其衍生物	Coumarins and derivatives	1.15142e+06
Tyramine	138.091	1.14397	pos	M+H	C8H11NO	90.7	0	0.732086	C00483	HMDB0000306;PW_C000210	51-67-2	57.3	NCCC1=CC=C(O)C=C1	-	其他类	Others	152804
D-pyroglutamic acid	130.05	0.69155	pos	M+H	C5H7NO3	90.7	0	1.34682	C02237	-	4042-36-8	56.6	O=C1CCC(C(=O)O)N1	D-焦谷氨酸	氨基酸及其衍生物	Amino acids and derivatives	3.59554e+06
Aromatic aldehyde	107.05	2.14147	pos	M+H	C7H6O	90.5	0	3.89136	C00193	-	-	56.8	O=CC1=CC=CC=C1	-	其他类	Others	52144.1
Linolenyl alcohol	282.279	13.2877	pos	M+NH4	C18H32O	90.5	0	-0.471551	-	-	-	57.3	CCC=CCC=CCC=CCCCCCCCCO	-	脂类	Lipids	362149
Icariside F2	401.146	3.64762	neg	M-H	C18H26O10	90.3	0	0.565588	-	-	-	56.9	OCC1(O)COC(OCC2OC(OCC3=CC=CC=C3)C(O)C(O)C2O)C1O	-	碳水化合物及其衍生物	Carbohydrates and derivatives	245456
Ectocarpene	149.133	8.59353	pos	M+H	C11H16	90.2	0	0.743555	-	-	-	57.2	CCC=CC1C=CCC=CC1	-	其他类	Others	35569.8
Alpha-Cyclogeraniol acetate	211.169	9.51927	pos	M+H	C13H22O2	90.2	0	0.212787	-	-	-	57.3	CC(=O)OCC1=C(C)CCC(C)C1(C)C	-	有机酸及其衍生物	Organic acids and derivatives	262158
Homoplantaginin	463.124	4.34235	pos	M+H	C22H22O11	90.2	0	0.118459	C17762	-	-	57.6	COC1=C(OC2OC(CO)C(O)C(O)C2O)C=C2OC(C3=CC=C(O)C=C3)=CC(=O)C2=C1O	-	黄酮类	Flavonoids	562671
Lycoperodine 1	215.082	3.42443	neg	M-H	C12H12N2O2	90.2	0	-2.46065	-	-	-	57.1	O=C(O)C1CC2=C(CN1)NC1=CC=CC=C21	-	吲哚及其衍生物	Indoles and derivatives	118354
Chrysin-7-o-glucuronide	429.083	3.80078	neg	M-H	C21H18O10	90.2	0	-0.0500814	-	-	-	55.2	O=C(O)C1OC(OC2=CC(O)=C3C(=O)C=C(C4=CC=CC=C4)OC3=C2)C(O)C(O)C1O	-	黄酮类	Flavonoids	3111.63
Plumbagin	187.039	2.90223	neg	M-H	C11H8O3	90.2	0	-4.08601	C10387	HMDB0256646	481-42-5;_	56.8	CC1=CC(=O)C2=C(C=CC=C2O)C1=O	-	醌类	Quinones	96424.7
Dibutyl phthalate	279.159	15.2198	pos	M+H	C16H22O4	90	0	-0.313366	C14214	HMDB0033244	84-74-2	57.2	CCCCOC(=O)C1=CC=CC=C1C(=O)OCCCC	-	酚酸类及其衍生物	Phenolic acids and derivatives	4079.22
Cryptochlorogenic acid	353.088	3.16378	neg	M-H	C16H18O9	89.9	0	0.622	-	HMDB0030653	905-99-7	57.1	O=C(C=CC1=CC(O)=C(O)C=C1)OC1C(O)CC(O)(C(=O)O)CC1O	-	酚酸类及其衍生物	Phenolic acids and derivatives	672670
2,6-Dimethoxy-benzoic acid	181.05	6.44228	neg	M-H	C9H10O4	89.9	0	-4.83239	-	HMDB0029273	1466-76-8	55.9	COC1=C(C(=O)O)C(OC)=CC=C1	-	酚酸类及其衍生物	Phenolic acids and derivatives	5465.87
Corydaline	370.201	5.10613	pos	M+H	C22H27NO4	89.8	0	-1.15333	C15530	-	518-69-4	56.8	COC1=C(OC)C=C2C(=C1)CCN1CC3=C(C=CC(OC)=C3OC)C(C)C21	-	生物碱及其衍生物	Alkaloids and derivatives	624962
9(S)-HOTrE	295.227	12.4048	pos	M+H	C18H30O3	89.8	0	0.305409	C16326	-;HMDB0247705	-;_	56.7	CCC=CCC=CC=CC(O)CCCCCCCC(=O)O	-	脂类	Lipids	33734.6
4-(beta-D-glucosyloxy)-3-hydroxy-benzoic acid	315.072	1.29338	neg	M-H	C13H16O9	89.7	0	0.692545	-	-	-	57.5	O=C(O)C1=CC(O)=C(OC2OC(CO)C(O)C(O)C2O)C=C1	-	碳水化合物及其衍生物	Carbohydrates and derivatives	1.32697e+06
Moslosooflavone	299.092	12.068	pos	M+H	C17H14O5	89.4	0	0.346785	-	LMPK12111332	0	57	COC1=C(OC)C2=C(C(O)=C1)C(=O)C=C(C1=CC=CC=C1)O2	-	黄酮类	Flavonoids	38428.4
Creatine	132.077	0.638233	pos	M+H	C4H9N3O2	89.4	0	0.708961	C00300	HMDB0000064;PW_C000046	57-00-1	56.8	CN(CC(=O)O)C(=N)N	-	氨基酸及其衍生物	Amino acids and derivatives	8409.34
1-o-sinapoyl-beta-d-glucose	385.114	3.53575	neg	M-H	C17H22O10	89.4	0	1.18913	C01175	HMDB0302379	-;_	56.5	COC1=CC(C=CC(=O)OC2OC(CO)C(O)C(O)C2O)=CC(OC)=C1O	-	酚酸类及其衍生物	Phenolic acids and derivatives	158956
Methyl 3,4-dihydroxybenzoate	167.034	1.9399	neg	M-H	C8H8O4	89.4	0	-5.60092	-	-	-	56.3	COC(=O)C1=CC(O)=C(O)C=C1	-	酚酸类及其衍生物	Phenolic acids and derivatives	230170
5-Hydroxycoumarin	163.039	2.71082	pos	M+H	C9H6O3	89.3	0	0.496254	-	-	-	57.3	O=C1C=CC2=C(O)C=CC=C2O1	-	香豆素类及其衍生物	Coumarins and derivatives	106191
(-)-Glyceollin I	337.108	6.49995	neg	M-H	C20H18O5	89.2	0	0.63516	C01701	-;LMPK12070123	57103-57-8;	56.9	CC1(C)C=CC2=C(C=CC3=C2OCC2(O)C4=C(C=C(O)C=C4)OC32)O1	-	类黄酮	Flavonoids	7080.6
Pyridoxine	170.081	1.02713	pos	M+H	C8H11NO3	88.8	0	0.465684	C00314	HMDB0000239;PW_C000161	65-23-6	56.9	CC1=NC=C(CO)C(CO)=C1O	-	维生素类	Vitamins	53929.3
Plantagoside	465.104	4.21773	neg	M-H	C21H22O12	88.8	0	0.78246	C17531	-;LMPK12140454	78708-33-5;	56.5	O=C1CC(C2=CC(O)=C(O)C(OC3OC(CO)C(O)C(O)C3O)=C2)OC2=CC(O)=CC(O)=C12	-	黄酮类	Flavonoids	64615
Vitedoin A	357.134	6.50082	pos	M+H	C20H20O6	88.7	0	0.957689	-	-	-	55.5	COC1=C(O)C=CC(C2C3=C(C=C(C=O)C2CO)C=CC(O)=C3OC)=C1	-	木脂素类及其衍生物	Lignans and derivatives	19690.6
Uridine	243.062	1.04565	neg	M-H	C9H12N2O6	88.7	0	-1.34238	C00299	HMDB0000296;PW_C000202	58-96-8	56.4	O=C1C=CN(C2OC(CO)C(O)C2O)C(=O)N1	-	核苷酸及其衍生物	Nucleotides and derivatives	32019.8
Methyl cinnamate	163.075	3.53205	pos	M+H	C10H10O2	88.6	0	0.569551	C06358	HMDB0303905;HMDB0033833	103-26-4;_	57	COC(=O)C=CC1=CC=CC=C1	-	酚酸类及其衍生物	Phenolic acids and derivatives	45863.8
Vernolic acid	297.242	12.2925	pos	M+H	C18H32O3	88.5	0	0.0668072	C14826	-;HMDB0004702	503-07-1;_	56.9	CCCCCC1OC1CC=CCCCCCCCC(=O)O	-	脂类	Lipids	2226.25
Oleoylethanolamide	326.305	14.1331	pos	M+H	C20H39NO2	88.3	0	-0.425305	C20792	-;HMDB0002088	111-58-0	56.6	CCCCCCCCC=CCCCCCCCC(=O)NCCO	-	其他类	Others	187.314
(+)-Pinoresinol	357.135	4.6407	neg	M-H	C20H22O6	88.3	0	0.636985	C05366	-	487-36-5	56.7	COC1=C(O)C=CC(C2OCC3C(C4=CC(OC)=C(O)C=C4)OCC23)=C1	-	木脂素类及其衍生物	Lignans and derivatives	18769.8
Liquiritin	417.12	4.46547	neg	M-H	C21H22O9	88.3	0	1.30205	C16989	-;HMDB0029520;LMPK12140021	551-15-5;	56.3	O=C1CC(C2=CC=C(OC3OC(CO)C(O)C(O)C3O)C=C2)OC2=C1C=CC(O)=C2	-	黄酮类	Flavonoids	311433
Tributyl phosphate	267.172	13.1139	pos	M+H	C12H27O4P	88.2	0	-0.265755	C14439	HMDB0259164	126-73-8;_	56.5	CCCCOP(=O)(OCCCC)OCCCC	-	有机酸及其衍生物	Organic acids and derivatives	9007.44
Herniarin	177.055	3.32677	pos	M+H	C10H8O3	88.1	0	0.786265	C09268	HMDB0029758	531-59-9	57.3	COC1=CC2=C(C=C1)C=CC(=O)O2	7-甲氧香豆素	香豆素类及其衍生物	Coumarins and derivatives	4.67991e+06
Isoguanosine	282.084	1.16832	neg	M-H	C10H13N5O5	88.1	0	0.357846	C08432	-	1818-71-9	56.5	NC1=C2N=CN(C3OC(CO)C(O)C3O)C2=NC(=O)N1	-	核苷酸及其衍生物	Nucleotides and derivatives	26288.5
Dihydrokaempferol	287.056	4.95768	neg	M-H	C15H12O6	88.1	0	0.491425	C00974	HMDB0030847;LMPK12140720	480-20-6;	56.7	O=C1C2=C(O)C=C(O)C=C2OC(C2=CC=C(O)C=C2)C1O	-	黄酮类	Flavonoids	9783.38
(+/-)-Catechin	289.072	3.14213	neg	M-H	C15H14O6	88.1	0	0.599667	C17590	-	-	57	-	-	黄酮类	Flavonoids	5.85725e+06
(+)-Syringaresinol	417.156	4.68607	neg	M-H	C22H26O8	88	0	0.373661	C10889	HMDB0303494	21453-69-0;_	56.5	COC1=CC(C2OCC3C(C4=CC(OC)=C(O)C(OC)=C4)OCC23)=CC(OC)=C1O	-	木脂素类及其衍生物	Lignans and derivatives	6483.68
Gingerenone C	327.159	5.10613	pos	M+H	C20H22O4	87.9	0	-0.438174	-	HMDB0034720	128701-01-9	56.1	COC1=C(O)C=CC(CCC(=O)C=CCCC2=CC=C(O)C=C2)=C1	-	其他类	Others	9863.58
6-O-galloyl-beta-D-glucose	663.142	1.14717	neg	2M-H	C13H16O10	87.8	0	1.60237	-	HMDB0302912	-	54.9	O=C(OCC1OC(O)C(O)C(O)C1O)C1=CC(O)=C(O)C(O)=C1	-	酚酸类及其衍生物	Phenolic acids and derivatives	58530.3
Scoparone	207.065	3.53205	pos	M+H	C11H10O4	87.7	0	0.50919	C09311	HMDB0030818	120-08-1	56.7	COC1=C(OC)C=C2OC(=O)C=CC2=C1	-	香豆素类及其衍生物	Coumarins and derivatives	211416
Traumatic acid	227.128	8.0881	neg	M-H	C12H20O4	87.7	0	-1.8769	C16308	HMDB0000933;LMFA01170002	6402-36-4;	56.4	O=C(O)C=CCCCCCCCCC(=O)O	-	脂类	Lipids	10386.7
(-)-gamma-ionone	193.159	14.4515	pos	M+H	C13H20O	87.6	0	0.392884	-	-	-	56.4	C=C1CCCC(C)(C)C1C=CC(C)=O	-	萜类	Terpenoids	7178.73
Calycosin	285.076	8.35192	pos	M+H	C16H12O5	87.6	0	-0.156456	C01562	HMDB0249566;LMPK12050056	20575-57-9;_;	56.1	COC1=C(O)C=C(C2=COC3=C(C=CC(O)=C3)C2=O)C=C1	-	黄酮类	Flavonoids	193722
Daidzein	253.05	5.541	neg	M-H	C15H10O4	87.6	0	-0.961418	C10208	HMDB0003312;LMPK12050038	486-66-8;	56.7	O=C1C(C2=CC=C(O)C=C2)=COC2=C1C=CC(O)=C2	-	黄酮类	Flavonoids	49815.4
2-Hydroxycinnamic acid	165.055	3.2651	pos	M+H	C9H8O3	87.5	0	0.933439	C01772	HMDB0002641	614-60-8	56.7	O=C(O)C=CC1=CC=CC=C1O	-	酚酸类及其衍生物	Phenolic acids and derivatives	295302
Corynoline	368.149	5.12687	pos	M+H	C21H21NO5	87.4	0	-0.874414	-	HMDB0250479	-	56	CN1CC2=C3OCOC3=CC=C2C2(C)C(O)CC3=CC4=C(C=C3C12)OCO4	-	生物碱及其衍生物	Alkaloids and derivatives	202762
Ethyl gallate	197.045	4.17507	neg	M-H	C9H10O5	87.4	0	-3.53687	-	HMDB0033836	831-61-8	56.1	CCOC(=O)C1=CC(O)=C(O)C(O)=C1	-	酚酸类及其衍生物	Phenolic acids and derivatives	31566.3
Pc(34:2)	758.569	14.4968	pos	M+H	C42H80NO8P	87.3	0	-0.418246	C00157	HMDB0007880	-	55.9	CCCCCC=CCC=CCCCCCCCC(=O)OC(COC(=O)CCCCCCCCCCCCCCC)COP(=O)([O-])OCC[N+](C)(C)C	-	脂质	Lipids	5.09313e+07
Melilotoside	309.097	3.4287	pos	M+H-H2O	C15H18O8	87.3	0	0.167624	C05158	HMDB0033581;HMDB0303353	618-67-7;_	56.5	O=C(O)C=CC1=CC=CC=C1OC1OC(CO)C(O)C(O)C1O	-	碳水化合物及其衍生物	Carbohydrates and derivatives	150617
Sulfuretin	253.049	9.0801	pos	M+H-H2O	C15H10O5	87.3	0	-0.143715	C08730	-;HMDB0258611;LMPK12130008	120-05-8;_;	56.6	O=C1C(=CC2=CC=C(O)C(O)=C2)OC2=CC(O)=CC=C12	-	黄酮类	Flavonoids	34121.4
Pantothenic acid	218.103	2.41887	neg	M-H	C9H17NO5	87.3	0	-2.21356	C00864	HMDB0000210;HMDB0250782;PW_C000136	79-83-4;_	56.4	CC(C)(CO)C(O)C(=O)NCCC(=O)O	-	氨基酸及其衍生物	Amino acids and derivatives	58374.6
Salicylaldehyde	123.044	1.02713	pos	M+H	C7H6O2	86.9	0	2.08241	C06202	HMDB0034170	1990/2/8;90-02-8	56.4	O=CC1=CC=CC=C1O	-	其他类	Others	77340
Apigenin	269.046	3.16378	neg	M-H	C15H10O5	86.9	0	0.567428	C01477	HMDB0002124;LMPK12110005	520-36-5;	56.5	O=C1C=C(C2=CC=C(O)C=C2)OC2=CC(O)=CC(O)=C12	-	黄酮类	Flavonoids	161578
Eicosapentaenoic acid	301.217	13.9237	neg	M-H	C20H30O2	86.9	0	0.158857	C06428	HMDB0001999;PW_C001337	10417-94-4	56.7	CCC=CCC=CCC=CCC=CCC=CCCCC(=O)O	-	脂类	Lipids	29.4695
Shikimic acid	155.034	3.865	neg	M-H2O-H	C7H10O5	86.9	0	-5.9938	C00493	HMDB0003070	138-59-0	54.3	O=C(O)C1=CC(O)C(O)C(O)C1	-	有机酸及其衍生物	Organic acids and derivatives	8891.93
Glutaric acid	131.034	2.24465	neg	M-H	C5H8O4	86.8	0	-8.94447	C00489	HMDB0000661	110-94-1	54.9	O=C(O)CCCC(=O)O	-	有机酸及其衍生物	Organic acids and derivatives	78160.3
Desoxyrhaponticin	449.146	6.37838	neg	M+FA-H	C21H24O8	86.8	0	0.570329	-	HMDB0302913	-	55.9	COC1=CC=C(C=CC2=CC(O)=CC(OC3OC(CO)C(O)C(O)C3O)=C2)C=C1	-	芪类	Stilbenes	10062.2
Luteolin	287.055	4.5717	pos	M+H	C15H10O6	86.7	0	-0.259547	C01514	HMDB0005800;LMPK12110006	491-70-3;	56.5	O=C1C=C(C2=CC(O)=C(O)C=C2)OC2=CC(O)=CC(O)=C12	-	黄酮类	Flavonoids	87284.2
2-methoxy-4-methylphenol	137.06	5.56032	neg	M-H	C8H10O2	86.6	0	-8.56828	-	HMDB0032136	93-51-6	54.8	COC1=C(O)C=CC(C)=C1	-	其他类	Others	5109.41
Chilenine	384.108	6.78093	pos	M+H	C20H17NO7	86.4	0	-0.0815001	-	-	-	56.6	-	-	其他类	Others	428399
Cnidioside A	735.215	3.865	neg	2M-H	C17H20O9	86.4	0	1.35039	-	-	-	53.4	O=C(O)CCC1=C(OC2OC(CO)C(O)C(O)C2O)C=C2OC=CC2=C1	-	碳水化合物及其衍生物	Carbohydrates and derivatives	3.35201e+06
4-hydroxy-3-methylbenzoic acid	151.039	4.17507	neg	M-H	C8H8O3	86.4	0	-7.08281	-	HMDB0004815	499-76-3	55.3	CC1=C(O)C=CC(C(=O)O)=C1	-	-	-	158180
Diisobutylphthalate	279.159	13.5016	pos	M+H	C16H22O4	86.3	0	-0.223995	-	-	-	55.2	CC(C)COC(=O)C1=CC=CC=C1C(=O)OCC(C)C	-	酚酸类及其衍生物	Phenolic acids and derivatives	13533
2,4-Dihydroxycinnamic acid	179.034	1.51143	neg	M-H	C9H8O4	86.3	0	-4.63404	-	-	-	55.8	-	-	酚酸类及其衍生物	Phenolic acids and derivatives	133181
Osmanthuside h	431.156	3.12113	neg	M-H	C19H28O11	86.3	0	0.450893	-	-	-	56.7	OCC1(O)COC(OCC2OC(OCCC3=CC=C(O)C=C3)C(O)C(O)C2O)C1O	-	碳水化合物及其衍生物	Carbohydrates and derivatives	536547
4-p-Coumaroylquinic acid	337.093	3.60292	neg	M-H	C16H18O8	86.2	0	1.07889	C10441	HMDB0302093;HMDB0301710	93451-44-6;_	56.1	O=C(C=CC1=CC=C(O)C=C1)OC1C(O)CC(O)(C(=O)O)CC1O	-	酚酸类及其衍生物	Phenolic acids and derivatives	86419.2
Beta-Hydroxypropiovanillone	197.081	3.22382	pos	M+H	C10H12O4	85.8	0	1.03192	-	-	-	56.2	COC1=C(O)C=CC(C(=O)CCO)=C1	-	其他类	Others	104473
P-Methoxycinnamic acid ethyl ester	207.102	4.46728	pos	M+H	C12H14O3	85.8	0	0.0676819	C10476	HMDB0030762	1929-30-2	56	CCOC(=O)C=CC1=CC=C(OC)C=C1	-	酚酸类及其衍生物	Phenolic acids and derivatives	55601.7
Phytosphingosine	318.3	12.6737	pos	M+H	C18H39NO3	85.8	0	0.187889	C12144	HMDB0004610;HMDB0004628;HMDB0004610;LMSP01030001	554-62-1;	56	CCCCCCCCCCCCCCC(O)C(O)C(N)CO	-	其他类	Others	9954.58
P-sulfoxy-cinnamic acid	242.997	3.55815	neg	M-H	C9H8O6S	85.8	0	-0.854954	-	-	-	55.5	O=C(O)C=CC1=CC=C(OS(=O)(=O)O)C=C1	对磺酸基肉桂酸	酚酸类及其衍生物	Phenolic acids and derivatives	2408.1
Orcinol	125.06	3.1853	pos	M+H	C7H8O2	85.7	0	1.9623	C00727	-	504-15-4	56.3	CC1=CC(O)=CC(O)=C1	-	其他类	Others	95047.9
4-pyridoxic acid	182.045	0.727283	neg	M-H	C8H9NO4	85.7	0	-4.40078	C00847	HMDB0000017;PW_C000011	82-82-6	55.3	CC1=NC=C(CO)C(C(=O)O)=C1O	4 -吡哆酸	其他类	Others	4487.51
Pyrogallol	125.023	1.27282	neg	M-H	C6H6O3	85.6	0	-9.88652	C01108	HMDB0013674	87-66-1	54.8	OC1=CC=CC(O)=C1O	-	其他类	Others	527258
Alpha-D-Glucose	179.055	0.6159	neg	M-H	C6H12O6	85.5	0	-5.00791	C00267	HMDB0003345;PW_C001851	492-62-6	55.5	OCC1OC(O)C(O)C(O)C1O	α - D -葡萄糖	碳水化合物及其衍生物	Carbohydrates and derivatives	289590
2-(2-ethylhexoxycarbonyl)benzoic acid	277.145	13.0005	neg	M-H	C16H22O4	85.5	0	-0.101479	-	-	-	56.4	CCCCC(CC)COC(=O)C1=CC=CC=C1C(=O)O	-	酚酸类及其衍生物	Phenolic acids and derivatives	5089.8
Trehalose	341.109	0.63515	neg	M-H	C12H22O11	85.2	0	-0.00339414	C01083	HMDB0000975;PW_C000776	99-20-7	56.5	OCC1OC(OC2OC(CO)C(O)C(O)C2O)C(O)C(O)C1O	-	碳水化合物及其衍生物	Carbohydrates and derivatives	1.80946e+06
D-Pipecolic acid	130.086	0.6738	pos	M+H	C6H11NO2	85.1	0	0.984499	-	HMDB0005960	1723-00-8	56.5	O=C(O)C1CCCCN1	D -哌啶酸	氨基酸及其衍生物	Amino acids and derivatives	1.08273e+06
Isocorypalmine	683.333	3.65657	pos	2M+H	C20H23NO4	85.1	0	0.374315	C04118	-	483-34-1	53.3	COC1=C(O)C=C2C(=C1)CCN1CC3=C(C=CC(OC)=C3OC)CC21	-	生物碱及其衍生物	Alkaloids and derivatives	1.05261e+06
2-hydroxyquinoline	146.06	4.2387	pos	M+H	C9H7NO	85	0	0.769331	C06338	-	70254-42-1	54.9	O=C1C=CC2=CC=CC=C2N1	-	-	-	2476.88
Trans-2-Octenal	125.096	4.98002	neg	M-H	C8H14O	85	0	-9.91814	C21138	-	-	54.6	CCCCCC=CC=O	-	其他类	Others	4485.14
Rhapontin	421.149	7.2559	pos	M+H	C21H24O9	84.9	0	-0.418358	C10288	HMDB0304731	155-58-8	55.3	COC1=C(O)C=C(C=CC2=CC(O)=CC(OC3OC(CO)C(O)C(O)C3O)=C2)C=C1	勒胖停	芪类	Stilbenes	57705.3
D-sorbitol	181.071	0.597517	neg	M-H	C6H14O6	84.9	0	-4.64867	C00794	HMDB0000247	50-70-4	55	OCC(O)C(O)C(O)C(O)CO	-	碳水化合物及其衍生物	Carbohydrates and derivatives	69262.9
Phloridzin	435.13	5.07087	neg	M-H	C21H24O10	84.8	0	0.744113	C01604	HMDB0036634;HMDB0256451;LMPK12120517	60-81-1;_;	55.8	O=C(CCC1=CC=C(O)C=C1)C1=C(O)C=C(O)C=C1OC1OC(CO)C(O)C(O)C1O	-	黄酮类	Flavonoids	8468.51
Methyl ferulate	209.081	6.65162	pos	M+H	C11H12O4	84.7	0	0.248604	-	HMDB0302072	-	55.8	COC(=O)C=CC1=CC(OC)=C(O)C=C1	-	酚酸类及其衍生物	Phenolic acids and derivatives	8826.62
Berlambine	352.118	10.383	pos	M+H	C20H17NO5	84.7	0	-0.116935	-	-	-	56.2	COC1=CC=C2C=C3C4=CC5=C(C=C4CCN3C(=O)C2=C1OC)OCO5	-	其他类	Others	1.00033e+07
2'-O-Methyladenosine	282.12	1.90727	pos	M+H	C11H15N5O4	84.7	0	0.141286	C04779	HMDB0004326	2140-79-6	55.9	COC1C(O)C(CO)OC1N1C=NC2=C(N)N=CN=C21	-	核苷酸及其衍生物	Nucleotides and derivatives	155782
Cis-Aconitate	173.008	0.689383	neg	M-H	C6H6O6	84.7	0	-5.5832	C00417	HMDB0000072	585-84-2	55.3	O=C(O)C=C(CC(=O)O)C(=O)O	-	有机酸及其衍生物	Organic acids and derivatives	415666
Sphinganine	302.305	12.5845	pos	M+H	C18H39NO2	84.6	0	0.0808536	C00836	HMDB0000269;LMSP01020001;PW_C000184	764-22-7;	56.3	CCCCCCCCCCCCCCCC(O)C(N)CO	-	其他类	Others	359658
Pseudoionone	193.159	9.51927	pos	M+H	C13H20O	84.6	0	0.799164	-	HMDB0032498	3548-78-5	56.3	CC(=O)C=CC=C(C)CCC=C(C)C	-	萜类	Terpenoids	391818
5-Caffeoylshikimic acid	335.078	3.69163	neg	M-H	C16H16O8	84.6	0	1.26222	C10434	HMDB0033999	73263-62-4	55.3	-	-	有机酸及其衍生物	Organic acids and derivatives	74672.3
Gorlic acid	279.232	13.2229	pos	M+H	C18H30O2	84.5	0	-0.405297	-	LMFA01140020	0	55.8	O=C(O)CCCCC=CCCCCCCC1C=CCC1	-	脂类	Lipids	40756.2
Sophoricoside	863.205	6.39742	neg	2M-H	C21H20O10	84.4	0	0.689955	-	HMDB0252680	-	52.9	O=C1C(C2=CC=C(OC3OC(CO)C(O)C(O)C3O)C=C2)=COC2=CC(O)=CC(O)=C12	-	黄酮类	Flavonoids	87864.5
O-Cymol	135.117	4.1546	pos	M+H	C10H14	84.3	0	1.16589	-	HMDB0037050	527-84-4	56	CC1=CC=CC=C1C(C)C	-	其他类	Others	30233.7
Dimethisterone	339.233	14.1115	neg	M-H	C23H32O2	84.3	0	-0.292837	C07628	-;HMDB0251378	79-64-1;_	56	CC#CC1(O)CCC2C3CC(C)C4=CC(=O)CCC4(C)C3CCC21C	-	甾体及其衍生物	Steroids and steroid derivatives	371.161
Aspirin	179.034	2.30907	neg	M-H	C9H8O4	83.9	0	-4.66328	C01405	HMDB0001879;PW_C001251	50-78-2	55.2	CC(=O)OC1=CC=CC=C1C(=O)O	-	酚酸类及其衍生物	Phenolic acids and derivatives	164058
4-hydroxy-benzoate	137.023	3.01187	neg	M-H	C7H6O3	83.8	0	-8.39725	C00156	HMDB0000500	99-96-7	54.7	O=C(O)C1=CC=C(O)C=C1	-	酚酸类及其衍生物	Phenolic acids and derivatives	542384
Glutamic Acid	130.05	1.02713	pos	M+H-H2O	C5H9NO4	83.6	0	1.25588	C00025	HMDB0000148	56-86-0	55.2	-	-	氨基酸及其衍生物	Amino acids and derivatives	2.59971e+06
Olivil 4'-O-glucoside	556.239	3.65657	pos	M+NH4	C26H34O12	83.5	0	0.178269	-	-	-	55	COC1=C(O)C=CC(C2OCC(O)(CC3=CC(OC)=C(OC4OC(CO)C(O)C(O)C4O)C=C3)C2CO)=C1	-	-	-	614518
Suberic acid	173.081	4.21773	neg	M-H	C8H14O4	83.5	0	-5.21107	C08278	HMDB0000893;LMFA01170001	505-48-6;	55.2	O=C(O)CCCCCCC(=O)O	-	脂类	Lipids	20098.6
6''-o-acetylgenistin	473.109	7.25862	neg	M-H	C23H22O11	83.5	0	0.53671	-	HMDB0029528	73566-30-0	56.3	CC(=O)OCC1OC(OC2=CC(O)=C3C(=O)C(C4=CC=C(O)C=C4)=COC3=C2)C(O)C(O)C1O	-	黄酮类	Flavonoids	1.63214e+06
(-)-Pinoresinol	341.138	4.63147	pos	M+H-H2O	C20H22O6	83.4	0	-0.0943821	C20455	-;HMDB0301807	-;81446-29-9	55	COC1=CC(C2OCC3C(C4=CC(OC)=C(OC5OC(CO)C(O)C(O)C5O)C=C4)OCC23)=CC=C1O	-	木脂素类及其衍生物	Lignans and derivatives	77019.9
Chrysin 7-O-beta-gentiobioside	577.157	6.29033	neg	M-H	C27H30O14	83.3	0	1.143	-	-	-	55	O=C1C=C(C2=CC=CC=C2)OC2=CC(OC3OC(COC4OC(CO)C(O)C(O)C4O)C(O)C(O)C3O)=CC(O)=C12	-	-	-	18939.5
Wogonin	285.076	7.27773	pos	M+H	C16H12O5	83.2	0	-0.0231518	C10197	-;LMPK12111330	632-85-9;	55	COC1=C(O)C=C(O)C2=C1OC(C1=CC=CC=C1)=CC2=O	-	黄酮类	Flavonoids	195363
Atractyloside A	447.224	5.91617	neg	M-H	C21H36O10	83.2	0	1.0927	C17858	-	-	55.9	CC(C)(OC1OC(CO)C(O)C(O)C1O)C1CCC(O)(CO)C2CC(=O)C(C)(O)C2C1	-	萜类	Terpenoids	32887.7
L-Glutamic acid	146.045	0.6159	neg	M-H	C5H9NO4	83	0	-7.70073	C00025	HMDB0000148;PW_C000095	56-86-0	54.2	NC(CCC(=O)O)C(=O)O	-	氨基酸及其衍生物	Amino acids and derivatives	35347.5
L-asparagine	131.045	0.597517	neg	M-H	C4H8N2O3	82.9	0	-8.97335	C00152	HMDB0000168;PW_C000110	70-47-3	53.6	NC(=O)CC(N)C(=O)O	L-天冬素	氨基酸及其衍生物	Amino acids and derivatives	123348
Sebacic acid	201.113	6.01498	neg	M-H	C10H18O4	82.9	0	-3.33991	C08277	HMDB0000792;LMFA01170006	111-20-6;	55.4	O=C(O)CCCCCCCCC(=O)O	-	脂类	Lipids	22838.6
L-isoleucine	132.102	1.22433	pos	M+H	C6H13NO2	82.8	0	1.0556	C00407	HMDB0000172;PW_C000112	73-32-5	55	CCC(C)C(N)C(=O)O	-	氨基酸及其衍生物	Amino acids and derivatives	660415
3,4,2',4',6'-pentahydroxychalcone	289.071	4.32187	pos	M+H	C15H12O6	82.8	0	-0.204601	C15525	LMPK12120271	0	55.8	O=C(C=CC1=CC(O)=C(O)C=C1)C1=C(O)C=C(O)C=C1O	3，4，2'，4'，6'-五羟基查耳酮	类黄酮	Flavonoids	37788.6
3,2'-Dihydroxyflavone	255.065	7.67067	pos	M+H	C15H10O4	82.7	0	-0.153585	-	-	-	56	O=C1C(O)=C(C2=CC=CC=C2O)OC2=CC=CC=C12	-	-	-	1.18534e+06
2-Methylbenzoic acid	137.06	4.07312	pos	M+H	C8H8O2	82.7	0	1.06579	C07215	HMDB0002340	118-90-1	55.7	CC1=CC=CC=C1C(=O)O	2 -甲基苯甲酸	酚酸类及其衍生物	Phenolic acids and derivatives	101801
Ricinoleic acid	297.243	13.2899	neg	M-H	C18H34O3	82.7	0	-0.177083	C08365	HMDB0034297;LMFA02000184	141-22-0;	55.9	CCCCCCC(O)CC=CCCCCCCCC(=O)O	-	脂类	Lipids	11059.9
Armepavine	314.175	4.01113	pos	M+H	C19H23NO3	82.6	0	-0.248925	C09342	-	524-20-9	55.9	COC1=C(OC)C=C2C(=C1)CCN(C)C2CC1=CC=C(O)C=C1	-	其他类	Others	2.91196e+06
Isotachioside	301.093	1.73583	neg	M-H	C13H18O8	82.5	0	0.901621	-	-	-	55.8	COC1=C(OC2OC(CO)C(O)C(O)C2O)C=CC(O)=C1	-	碳水化合物及其衍生物	Carbohydrates and derivatives	73622.8
Isovanillic acid	169.05	2.50158	pos	M+H	C8H8O4	81.9	0	0.966358	-	HMDB0060003	-	55.7	COC1=C(O)C=C(C(=O)O)C=C1	-	酚酸类及其衍生物	Phenolic acids and derivatives	81287
Emodin 8-glucoside	431.099	5.04792	neg	M-H	C21H20O10	81.9	0	0.598468	C10345	HMDB0302437;HMDB0303798;LMPK13040009	38840-23-2;_;	56	CC1=CC(O)=C2C(=O)C3=C(OC4OC(CO)C(O)C(O)C4O)C=C(O)C=C3C(=O)C2=C1	-	-	-	660402
Coronaric acid	297.242	12.4723	pos	M+H	C18H32O3	81.8	0	0.188273	C14825	HMDB0004701	-	55.5	CCCCCC=CCC1OC1CCCCCCCC(=O)O	-	脂类	Lipids	6382.26
Vanillin	153.055	4.07312	pos	M+H	C8H8O3	81.7	0	0.702554	C00755	HMDB0012308	121-33-5	55.5	COC1=C(O)C=CC(C=O)=C1	-	其他类	Others	39780.9
Demethylwedelolactone	299.02	5.91617	neg	M-H	C15H8O7	81.7	0	0.248691	-	LMPK12090041	0	55.4	O=C1OC2=CC(O)=CC(O)=C2C2=C1C1=CC(O)=C(O)C=C1O2	-	黄酮类	Flavonoids	11382
Oxalacetic acid	130.997	0.689383	neg	M-H	C4H4O5	81.7	0	-9.63819	C00036	HMDB0000223;LMFA01170120;PW_C000148	328-42-7;	53.2	O=C(O)CC(=O)C(=O)O	-	有机酸及其衍生物	Organic acids and derivatives	20522
Beta-Glucogallin	331.067	1.14717	neg	M-H	C13H16O10	81.7	0	0.522026	C01158	HMDB0301708;HMDB0038728	554-37-0;13405-60-2	56	O=C(OC1OC(CO)C(O)C(O)C1O)C1=CC(O)=C(O)C(O)=C1	-	鞣质	Tannins	3.50342e+06
Daidzin	415.104	6.31278	neg	M-H	C21H20O9	81.7	0	0.411892	C10216	HMDB0033991;HMDB0247842;LMPK12050013	552-66-9;_;	55.4	O=C1C(C2=CC=C(O)C=C2)=COC2=C1C=CC(OC1OC(CO)C(O)C(O)C1O)=C2	-	黄酮类	Flavonoids	263811
4-Vinylguaiacol	151.075	0.762683	pos	M+H	C9H10O2	81.6	0	0.439955	C17883	HMDB0013744	7786-61-0	55.3	C=CC1=CC(OC)=C(O)C=C1	-	其他类	Others	82130.6
Isoliquiritin	417.119	6.31278	neg	M-H	C21H22O9	81.6	0	0.630587	C16978	HMDB0037318;LMPK12120021	5041-81-6;	55.9	O=C(C=CC1=CC=C(OC2OC(CO)C(O)C(O)C2O)C=C1)C1=C(O)C=C(O)C=C1	-	黄酮类	Flavonoids	352733
Norviburtinal	145.028	3.27032	neg	M-H	C9H6O2	81.6	0	-7.57927	-	-	-	54.1	O=CC1=CC=C2C=COC=C21	-	其他类	Others	23743.7
Phloroglucinol	127.039	0.29105	pos	M+H	C6H6O3	81.5	0	1.47526	C02183	HMDB0013675	108-73-6	55.7	OC1=CC(O)=CC(O)=C1	-	酚酸类及其衍生物	Phenolic acids and derivatives	157395
L-Arabinose	149.044	0.653417	neg	M-H	C5H10O5	81.3	0	-7.63976	C00259	-;HMDB0000646	147-81-9;5328-37-0;7296-56-2	53.7	OC1COC(O)C(O)C1O	-	碳水化合物及其衍生物	Carbohydrates and derivatives	29556.8
Eudesmic acid	211.061	5.07087	neg	M-H	C10H12O5	81.2	0	-2.78785	-	HMDB0033839	118-41-2	54.8	COC1=CC(C(=O)O)=CC(OC)=C1OC	3,4,5-三甲氧基苯甲酸	酚酸类及其衍生物	Phenolic acids and derivatives	4778.47
D-(-)-Quinic acid	191.055	3.865	neg	M-H	C7H12O6	81	0	-4.01526	C00296	HMDB0003072	77-95-2	54.9	O=C(O)C1(O)CC(O)C(O)C(O)C1	-	酚酸类及其衍生物	Phenolic acids and derivatives	423648
4-Hydroxycinnamyl aldehyde	149.06	1.36927	pos	M+H	C9H8O2	80.9	0	0.971803	C05608	HMDB0040986	2538-87-6	54.5	O=CC=CC1=CC=C(O)C=C1	-	其他类	Others	53242.2
6-Methyl indole	132.081	2.85565	pos	M+H	C9H9N	80.8	0	1.38652	-	-	-	55.5	CC1=CC2=C(C=CN2)C=C1	-	吲哚及其衍生物	Indoles and derivatives	38517
Anthranilic acid	120.045	3.98952	pos	M+H-H2O	C7H7NO2	80.8	0	2.10903	C00108	HMDB0001123	118-92-3	54.8	NC1=CC=CC=C1C(=O)O	-	酚酸类及其衍生物	Phenolic acids and derivatives	2565.75
Anisole	91.0548	3.82507	pos	M+H-H2O	C7H8O	80.7	0	5.67488	C01403	HMDB0033895	100-66-3	54.6	COC1=CC=CC=C1	-	其他类	Others	921.761
2-Ethyltoluene	121.101	4.01113	pos	M+H	C9H12	80.7	0	2.34727	C14572	HMDB0059819	611-14-3	54.5	CCC1=CC=CC=C1C	-	其他类	Others	6443.72
Piperonal	149.023	2.30907	neg	M-H	C8H6O3	80.7	0	-6.96127	C10812	HMDB0032612	120-57-0	53.7	O=CC1=CC2=C(C=C1)OCO2	-	其他类	Others	32550.8
Grandifloric acid	319.227	10.1402	pos	M+H	C20H30O3	80.6	0	0.397929	C17956	-	22338-69-8	54.7	C=C1C2CCC3C4(C)CCCC(C)(C(=O)O)C4CCC3(C2)C1O	-	萜类	Terpenoids	825.053
5,7-dihydroxyflavanone	255.066	4.35195	neg	M-H	C15H12O4	80.6	0	0.0201701	C09827	HMDB0030808	480-39-7	55.5	O=C1CC(C2=CC=CC=C2)OC2=CC(O)=CC(O)=C12	-	黄酮类	Flavonoids	49108.9
(+)-Lyoniresinol-9-O-beta-glucoside	581.225	4.08768	neg	M-H	C28H38O13	80.6	0	1.12091	-	-	-	54.5	COC1=CC(C2C3=C(OC)C(O)=C(OC)C=C3CC(CO)C2COC2OC(CO)C(O)C(O)C2O)=CC(OC)=C1O	-	-	-	120740
Toluate	137.06	2.60782	pos	M+H	C8H8O2	80.5	0	1.31697	C01454	HMDB0029635	99-94-5	55.4	CC1=CC=C(C(=O)O)C=C1	-	酚酸类及其衍生物	Phenolic acids and derivatives	196200
Olivil 4'-O-beta-D-glucopyranoside	537.198	3.62515	neg	M-H	C26H34O12	80.4	0	0.874861	-	-	-	55	-	-	木脂素类及其衍生物	Lignans and derivatives	224353
5-Methoxysalicylic acid	167.034	4.19677	neg	M-H	C8H8O4	80.3	0	-5.77413	-	HMDB0001868	2612-02-4	54.1	COC1=CC(C(=O)O)=C(O)C=C1	-	酚酸类及其衍生物	Phenolic acids and derivatives	18959
Tanshinone	295.133	14.4059	pos	M+H	C19H18O3	80.2	0	-0.175832	-	HMDB0258715	-	54.9	CC1=COC2=C1C(=O)C(=O)C1=C2C=CC2=C1CCCC2(C)C	-	萜类	Terpenoids	1354.79
3-(3-Hydroxyphenyl)propanoic acid	165.055	4.2848	neg	M-H	C9H10O3	80.2	0	-5.83673	C11457	HMDB0000375	621-54-5	54.4	O=C(O)CCC1=CC(O)=CC=C1	3-（3-羟基苯基）丙酸	酚酸类及其衍生物	Phenolic acids and derivatives	30179.3
6,7,4'-trihydroxyisoflavone	269.046	9.18072	neg	M-H	C15H10O5	80	0	0.460453	C14314	HMDB0031715	17817-31-1	55.3	O=C1C(C2=CC=C(O)C=C2)=COC2=CC(O)=C(O)C=C12	6,7,4'-三羟基异黄酮	类黄酮	Flavonoids	951822
Phenylacetic acid	119.049	3.2651	pos	M+H-H2O	C8H8O2	79.9	0	2.03239	C07086	HMDB0000209;PW_C000135	103-82-2	54.9	O=C(O)CC1=CC=CC=C1	-	酚酸类及其衍生物	Phenolic acids and derivatives	28394.2
Phenethyl caffeate	283.098	9.51997	neg	M-H	C17H16O4	79.8	0	0.354496	C10484	HMDB0302344	104594-70-9	55.1	O=C(C=CC1=CC(O)=C(O)C=C1)OCCC1=CC=CC=C1	-	酚酸类及其衍生物	Phenolic acids and derivatives	11306.6
7,8-Dihydroxyflavone	255.065	6.60877	pos	M+H	C15H10O4	79.7	0	-0.385367	-	HMDB0247297	-	55.4	O=C1C=C(C2=CC=CC=C2)OC2=C1C=CC(O)=C2O	-	黄酮类	Flavonoids	2.75476e+06
5-Hydroxymethylfurfural	127.039	1.123	pos	M+H	C6H6O3	79.7	0	1.61457	C11101	HMDB0034355	67-47-0	55.3	O=CC1=CC=C(CO)O1	-	其他类	Others	793983
Alismorientol A	271.192	9.61107	neg	M-H	C15H28O4	79.5	0	0.613438	-	-	-	54.9	CC(C)C1(O)CCC(C)(O)C2CCC(C)(O)C2C1O	-	萜类	Terpenoids	20.5803
Cuminyl acetate	193.123	3.71945	pos	M+H	C12H16O2	79.4	0	1.02735	-	-	-	54.3	CC(=O)OCC1=CC=C(C(C)C)C=C1	-	萜类	Terpenoids	4910.13
Isoalantolactone	233.154	9.43208	pos	M+H	C15H20O2	79.4	0	-0.420764	C09484	HMDB0035934	470-17-7	55	C=C1C(=O)OC2CC3(C)CCCC(=C)C3CC12	-	萜类	Terpenoids	2018.49
Chrysoeriol	301.071	9.87442	pos	M+H	C16H12O6	79.4	0	0.0582908	C04293	HMDB0030667;LMPK12110799	491-71-4;	55	COC1=C(O)C=CC(C2=CC(=O)C3=C(O)C=C(O)C=C3O2)=C1	-	黄酮类	Flavonoids	13513.1
Fumaric acid	231.014	2.02952	neg	2M-H	C4H4O4	79.4	0	-1.25213	C00122	HMDB0000134;PW_C000088	110-17-8	55.1	O=C(O)C=CC(=O)O	-	有机酸及其衍生物	Organic acids and derivatives	42903.4
Gamma-Linolenic acid	296.258	13.2229	pos	M+NH4	C18H30O2	79.3	0	0.0037659	C06426	HMDB0003073;LMFA01030141;PW_C001772	506-26-3;	54.5	CCCCCC=CCC=CCC=CCCCCC(=O)O	-	脂类	Lipids	27667.4
Tachioside	347.099	1.60047	neg	M+FA-H	C13H18O8	79.3	0	0.544568	-	-	-	55	-	-	碳水化合物及其衍生物	Carbohydrates and derivatives	33313.5
Indoline	120.081	1.36927	pos	M+H	C8H9N	79.1	0	2.30002	-	HMDB0253472	-	53.6	C1=CC=C2NCCC2=C1	-	-	-	929183
2-Hydroxycaproic acid	131.07	3.88643	neg	M-H	C6H12O3	79.1	0	-9.2097	-	HMDB0001624	6064-63-7	53.6	CCCCC(O)C(=O)O	-	脂类	Lipids	6710.61
Salidroside	299.114	2.90223	neg	M-H	C14H20O7	79.1	0	0.327969	C06046	-;HMDB0257463	10338-51-9;_	55.1	OCC1OC(OCCC2=CC=C(O)C=C2)C(O)C(O)C1O	-	碳水化合物及其衍生物	Carbohydrates and derivatives	50690.3
Isovanillin	151.039	2.2877	neg	M-H	C8H8O3	79	0	-6.96845	-	-	-	54	COC1=C(O)C=C(C=O)C=C1	-	其他类	Others	601292
D-lysine	147.113	0.54655	pos	M+H	C6H14N2O2	78.9	0	0.433753	C00739	HMDB0003405	923-27-3	55.3	NCCCCC(N)C(=O)O	D-赖氨酸	氨基酸及其衍生物	Amino acids and derivatives	21713.6
Octadec-9-ene-1,18-dioic-acid	311.223	13.1112	neg	M-H	C18H32O4	78.9	0	0.385469	C19618	-	-	55.1	O=C(O)CCCCCCCC=CCCCCCCCC(=O)O	-	脂质	Lipids	91942.2
Genistein	269.046	6.88885	neg	M-H	C15H10O5	78.9	0	0.616667	C06563	HMDB0003217;LMPK12050218	446-72-0;	53.6	O=C1C(C2=CC=C(O)C=C2)=COC2=CC(O)=CC(O)=C12	-	黄酮类	Flavonoids	5324.46
2-Methoxy-4-nitrophenol	168.029	5.46832	neg	M-H	C7H7NO4	78.9	0	-5.46816	C17386	-	3251-56-7	54.1	COC1=C(O)C=CC([N+](=O)[O-])=C1	-	其他类	Others	18507.5
Taxifolin	303.051	4.3975	neg	M-H	C15H12O7	78.9	0	1.12629	C01617	HMDB0303943;HMDB0242509;LMPK12140721	480-18-2;_;	54.4	O=C1C2=C(O)C=C(O)C=C2OC(C2=CC(O)=C(O)C=C2)C1O	-	黄酮类	Flavonoids	18361.7
(+)-alpha-Curcumene	203.179	14.6748	pos	M+H	C15H22	78.8	0	0.198196	-	-	-	55.1	CC(C)=CCCC(C)C1=CC=C(C)C=C1	-	萜类	Terpenoids	1620.2
Malonic acid	105.019	7.2559	pos	M+H	C3H4O4	78.8	0	3.51917	C00383	-;HMDB0000691;LMFA01170041;PW_C000543	141-82-2;	54.1	O=C(O)CC(=O)O	-	有机酸及其衍生物	Organic acids and derivatives	4343.24
L-oxonoreleagnine	187.087	4.44545	pos	M+H	C11H10N2O	78.7	0	0.96463	-	-	-	55	OC1=NCCC2=C1NC1=CC=CC=C21	-	吲哚及其衍生物	Indoles and derivatives	226.196
3-hydroxycoumarin	163.039	3.16463	pos	M+H	C9H6O3	78.5	0	0.580351	-	HMDB0002149	939-19-5	55.1	O=C1OC2=CC=CC=C2C=C1O	3-羟基香豆素	香豆素类及其衍生物	Coumarins and derivatives	329823
[6]-Shogaol	277.18	10.6014	pos	M+H	C17H24O3	78.2	0	0.218646	C10494	HMDB0031463	555-66-8	54.6	CCCCCC=CC(=O)CCC1=CC(OC)=C(O)C=C1	-	其他类	Others	10490.8
Ephedroxane	192.102	2.14147	pos	M+H	C11H13NO2	78	0	0.362324	C17902	-	16251-46-0	55.1	CC1C(C2=CC=CC=C2)OC(=O)N1C	-	其他类	Others	1.32866e+06
Acacetin	285.076	7.67067	pos	M+H	C16H12O5	78	0	-0.14347	C01470	HMDB0035023;LMPK12110468	480-44-4;	54.8	COC1=CC=C(C2=CC(=O)C3=C(O)C=C(O)C=C3O2)C=C1	-	黄酮类	Flavonoids	1.09329e+06
Phenylpyruvic acid	163.039	4.04307	neg	M-H	C9H8O3	78	0	-6.09641	C00166	HMDB0000205;PW_C000131	156-06-9	54.1	O=C(O)C(=O)CC1=CC=CC=C1	-	有机酸及其衍生物	Organic acids and derivatives	274024
Decursinol	247.096	7.21333	pos	M+H	C14H14O4	77.9	0	-0.150126	C09259	-	23458-02-8	55.1	CC1(C)OC2=C(C=C3C=CC(=O)OC3=C2)CC1O	-	香豆素类及其衍生物	Coumarins and derivatives	1.03074e+06
Veratric acid	181.05	3.90885	neg	M-H	C9H10O4	77.9	0	-4.70258	-	HMDB0059763	-	53.9	COC1=C(OC)C=C(C(=O)O)C=C1	-	酚酸类及其衍生物	Phenolic acids and derivatives	30083.8
Fluoren-9-one	181.065	8.10965	pos	M+H	C13H8O	77.8	0	0.264316	C06712	-	486-25-9	54.9	O=C1C2=CC=CC=C2C2=CC=CC=C12	9-芴酮	其他类	Others	16064.2
1-phenylpropane-1,2-dione	131.049	4.50803	pos	M+H-H2O	C9H8O2	77.6	0	0.941999	C17268	HMDB0035243	579-07-7	55.1	-	-	其他类	Others	934181
5,7-Dihydroxychromone	177.018	4.6407	neg	M-H	C9H6O4	77.6	0	-4.78736	C09001	HMDB0032950	31721-94-5	54	O=C1C=COC2=CC(O)=CC(O)=C12	-	其他类	Others	34427.6
3-Hydroxyflavone	237.055	6.62402	neg	M-H	C15H10O3	77.6	0	-0.998245	C01495	HMDB0031816	577-85-5	54.3	O=C1C(O)=C(C2=CC=CC=C2)OC2=CC=CC=C12	3-羟基黄酮	类黄酮	Flavonoids	10396.6
Stearidonic acid	277.216	12.8733	pos	M+H	C18H28O2	77.4	0	0.00729287	C16300	HMDB0006547;LMFA01030357;PW_C002804	20290-75-9;	54.5	CCC=CCC=CCC=CCC=CCCCCC(=O)O	-	脂类	Lipids	35956.1
Rel-(2alpha,2beta)-7-O-methylcedrusin	359.15	4.3069	neg	M-H	C20H24O6	77.4	0	1.12297	-	-	-	54.6	COC1=CC(C2OC3=C(OC)C=C(CC(C)O)C=C3C2CO)=CC=C1O	-	-	-	28244.9
Methyl-4-O-caffeoylquinate	735.215	3.33562	neg	2M-H	C17H20O9	77.3	0	1.23866	-	-	-	52.4	COC(=O)C1(O)CC(O)C(OC(=O)C=CC2=CC(O)=C(O)C=C2)C(O)C1	-	酚酸类及其衍生物	Phenolic acids and derivatives	159164
4-n-Pentylphenol	165.128	6.33527	pos	M+H	C11H16O	77.2	0	0.73812	C14466	-	14938-35-3	54.7	CCCCCC1=CC=C(O)C=C1	-	其他类	Others	705.731
Papaverine	340.154	4.1546	pos	M+H	C20H21NO4	77	0	0.134028	C06533	HMDB0015245	58-74-2;61-25-6	54.7	COC1=C(OC)C=C(CC2=NC=CC3=CC(OC)=C(OC)C=C23)C=C1	-	其他类	Others	6.46469e+06
Noreugenin	191.034	5.37422	neg	M-H	C10H8O4	76.9	0	-3.9517	C20462	HMDB0303562	-	54.2	CC1=CC(=O)C2=C(O)C=C(O)C=C2O1	-	其他类	Others	32151.5
4-Methoxycinnamic acid	161.06	3.2038	pos	M+H-H2O	C10H10O3	76.8	0	0.724809	-	HMDB0002040;HMDB0246971	943-89-5;_	53.2	COC1=CC=C(C=CC(=O)O)C=C1	-	酚酸类及其衍生物	Phenolic acids and derivatives	102098
Benzoic acid	123.044	4.28113	pos	M+H	C7H6O2	76.8	0	1.90722	C00180	-;HMDB0001870	65-85-0	54.2	O=C(O)C1=CC=CC=C1	-	酚酸类及其衍生物	Phenolic acids and derivatives	28233
Thymoquinone	165.091	13.0052	pos	M+H	C10H12O2	76.5	0	0.466655	-	HMDB0034732	490-91-5	53.9	CC1=CC(=O)C(C(C)C)=CC1=O	-	醌类	Quinones	5658.18
N-benzoyl-l-phenylalaninol	256.133	12.9391	pos	M+H	C16H17NO2	76.4	0	-0.287426	-	-	-	54.4	O=C(NC(CO)CC1=CC=CC=C1)C1=CC=CC=C1	-	其他类	Others	7954.49
Anthraquinone base+1o,meoh	253.051	7.66095	neg	M-H	C15H10O4	76.3	0	-0.492042	-	-	-	54.7	O=C1C2=CC(CO)=CC=C2C(=O)C2=C(O)C=CC=C12	-	-	-	953670
Vitamin e	430.38	14.9036	pos	M+	C29H50O2	76.1	0	-2.73027	C02477	HMDB0001893	1959/2/9	53.7	CC1=C(C)C2=C(CCC(C)(CCCC(C)CCCC(C)CCCC(C)C)O2)C(C)=C1O	-	维生素类	Vitamins	125444
Corytuberine	326.14	3.66987	neg	M-H	C19H21NO4	76.1	0	1.49092	-	-	-	54	COC1=CC=C2CC3C4=C(C(O)=C(OC)C=C4CCN3C)C2=C1O	-	生物碱及其衍生物	Alkaloids and derivatives	35518.8
Choline	104.107	0.601867	pos	M+	C5H14NO+	75.9	0	-1.63437	C00114	HMDB0000097;PW_C000065	62-49-7	53.7	C[N+](C)(C)CCO	-	其他类	Others	3.60024e+06
Magnoflorine	342.17	3.65657	pos	M+	C20H24NO4+	75.9	0	-1.69723	C09581	-;HMDB0304413	2141/9/5;_	54.1	COC1=C(O)C2=C(C=C1)CC1C3=C2C(O)=C(OC)C=C3CC[N+]1(C)C	-	生物碱及其衍生物	Alkaloids and derivatives	1.15246e+08
Caffeic acid hexoside	341.088	2.68345	neg	M-H	C15H18O9	75.9	0	0.602697	-	-	-	54.1	O=C(C=CC1=CC=C(O)C(O)=C1)OC1OC(CO)C(O)C(O)C1O	-	酚酸类及其衍生物	Phenolic acids and derivatives	167318
4-O-Beta-D-Glucosyl-4-Coumaric Acid	309.097	3.08318	pos	M+H-H2O	C15H18O8	75.7	0	0.0743596	-	HMDB0039509	14364-05-7	54.2	O=C(O)C=CC1=CC=C(OC2OC(CO)C(O)C(O)C2O)C=C1	-	-	-	354306
Alpha-Methylstyrene	119.086	12.2925	pos	M+H	C9H10	75.7	0	2.26742	C14395	HMDB0059899	98-83-9;_	53.8	C=C(C)C1=CC=CC=C1	α-甲基苯乙烯	其他类	Others	3630.66
Pimelic acid	159.065	3.44567	neg	M-H	C7H12O4	75.6	0	-6.32309	C02656	HMDB0000857;LMFA01170051	111-16-0;	53.3	O=C(O)CCCCCC(=O)O	-	脂类	Lipids	9735.87
Piceatannol	243.066	4.52935	neg	M-H	C14H12O4	75.6	0	-0.60038	C05901	HMDB0004215;HMDB0303377;LMPK13090006	10083-24-6;_;	54.3	OC1=CC(C=CC2=CC(O)=C(O)C=C2)=CC(O)=C1	-	芪类	Stilbenes	37161.3
Maltol	127.039	2.66982	pos	M+H	C6H6O3	75.4	0	1.77339	C11918	HMDB0030776	118-71-8	54.3	CC1=C(O)C(=O)C=CO1	-	其他类	Others	476777
Hydroquinone	111.044	3.28482	pos	M+H	C6H6O2	75.4	0	3.35103	C00530	HMDB0002434;-;PW_C001632	123-31-9;-	53.6	OC1=CC=C(O)C=C1	-	其他类	Others	59877
Adenine	136.062	0.65605	pos	M+H	C5H5N5	75.3	0	0.593909	C00147	HMDB0000034;PW_C000024	73-24-5	53.5	NC1=C2NC=NC2=NC=N1	-	维生素类	Vitamins	1.03932e+06
Sibirioside A	471.151	4.55085	neg	M-H	C21H28O12	75.3	0	0.601731	-	-	-	53.6	O=C(C=CC1=CC=CC=C1)OCC1OC(OC2(CO)OC(CO)C(O)C2O)C(O)C(O)C1O	-	酚酸类及其衍生物	Phenolic acids and derivatives	48548.4
4-n-Hexylphenol	179.143	13.3097	pos	M+H	C12H18O	75.2	0	0.15353	C14465	-	2446-69-7	54	CCCCCCC1=CC=C(O)C=C1	-	其他类	Others	6211.68
Ononin	431.131	6.35615	pos	M+H	C22H22O9	74.9	0	-6.71422	C10509	HMDB0033987;LMPK12050014	486-62-4;	51.6	COC1=CC=C(C2=COC3=C(C=CC(OC4OC(CO)C(O)C(O)C4O)=C3)C2=O)C=C1	-	黄酮类	Flavonoids	189951
Brefeldin a	281.175	12.562	pos	M+H	C16H24O4	74.7	0	-0.119903	-	-	-	54	CC1CCCC=CC2CC(O)CC2C(O)C=CC(=O)O1	-	其他类	Others	382.098
Apocynin	167.07	2.58657	pos	M+H	C9H10O3	74.7	0	0.953115	C11380	HMDB0247918	498-02-2;_	53.9	COC1=C(O)C=CC(C(C)=O)=C1	-	其他类	Others	41939.4
Curcumol	237.185	6.48088	pos	M+H	C15H24O2	74.6	0	-0.0210049	-	HMDB0038122	4871-97-0	52	C=C1CC2(O)OC3(CC2C(C)C)C(C)CCC13	-	萜类	Terpenoids	14373.9
Benzene-1,2,4-triol	127.039	0.69155	pos	M+H	C6H6O3	74.6	0	1.64139	C02814	-	533-73-3	54.1	OC1=CC(O)=C(O)C=C1	苯- 1，2，4 -三醇	其他类	Others	453708
Isosteviol	319.227	14.2918	pos	M+H	C20H30O3	74.4	0	-0.145425	-	-	-	54.1	CC12CCC3C(CCC4C(C)(C(=O)O)CCCC34C)(CC1=O)C2	异甜菊醇	萜类	Terpenoids	3563.76
Rosiridin	377.182	3.90885	neg	M+FA-H	C16H28O7	74.3	0	0.427402	-	-	-	54.2	CC(C)=CCC(O)C(C)=CCOC1OC(CO)C(O)C(O)C1O	-	萜类	Terpenoids	44115.9
Roughanic acid	251.2	12.9391	pos	M+H	C16H26O2	74.2	0	-0.226373	-	-	-	53.6	CCC=CCC=CCC=CCCCCCC(=O)O	-	脂类	Lipids	11139.2
6-Methyl-7-(3-oxobutyl)-bicyclo[4.1.0]heptan-3-one	195.138	7.6926	pos	M+H	C12H18O2	74.2	0	0.5914	-	-	-	53.8	CC(=O)CCC1C2CC(=O)CCC12C	-	其他类	Others	25002.3
6-Hydroxykaempferol	301.035	7.12273	neg	M-H	C15H10O7	74.2	0	0.150943	C10068	-;LMPK12112860	4324-55-4;	54.3	O=C1C(O)=C(C2=CC=C(O)C=C2)OC2=C1C(O)=C(O)C(O)=C2	-	黄酮类	Flavonoids	98810.4
Hydroxytyrosol	155.07	2.60782	pos	M+H	C8H10O3	74.1	0	0.497898	-	HMDB0005784	10597-60-1	54.4	OCCC1=CC(O)=C(O)C=C1	-	其他类	Others	72211
4-Guanidinobutanoic acid	146.092	0.65605	pos	M+H	C5H11N3O2	74.1	0	0.0924489	C01035	HMDB0003464	463-00-3	53.6	NC(N)=NCCCC(=O)O	4 -胍基丁酸	氨基酸及其衍生物	Amino acids and derivatives	243215
Tryptophol	144.081	3.4287	pos	M+H-H2O	C10H11NO	74	0	0.851824	C00955	HMDB0003447	526-55-6	54.3	OCCC1=CNC2=CC=CC=C12	色醇	吲哚及其衍生物	Indoles and derivatives	489506
Acetophenone	121.065	1.16228	pos	M+H	C8H8O	73.8	0	2.1782	C07113	HMDB0033910	98-86-2	54	CC(=O)C1=CC=CC=C1	-	其他类	Others	853851
2-Aminoadipic acid	144.066	0.727117	pos	M+H-H2O	C6H11NO4	73.8	0	0.585466	C00956	HMDB0302754	-	53.7	NC(CCCC(=O)O)C(=O)O	-	-	-	111238
6''-o-acetylglycitin	487.125	8.62617	neg	M-H	C24H24O11	73.8	0	0.94695	-	HMDB0039489	134859-96-4	54.1	COC1=C(OC2OC(COC(C)=O)C(O)C(O)C2O)C=C2OC=C(C3=CC=C(O)C=C3)C(=O)C2=C1	-	黄酮类	Flavonoids	338474
3-Hydroxybenzaldehyde	123.044	0.727117	pos	M+H	C7H6O2	73.5	0	1.77611	C03067	-	100-83-4	53.4	O=CC1=CC(O)=CC=C1	3-羟基苯甲醛	其他类	Others	94026.8
Alpha,4-Dimethylstyrene	133.101	9.49793	pos	M+H	C10H12	73.4	0	1.07506	-	HMDB0029641	1195-32-0	53.6	C=C(C)C1=CC=C(C)C=C1	-	其他类	Others	9092.13
Murrayone	259.096	4.59207	pos	M+H	C15H14O4	73.3	0	-0.0776928	-	-	-	53.9	C=C(C)C(=O)CC1=C(OC)C=CC2=C1OC(=O)C=C2	-	香豆素类及其衍生物	Coumarins and derivatives	103394
Glutamylphenylalanine	293.115	3.27032	neg	M-H	C14H18N2O5	73.3	0	1.0614	-	HMDB0029156	20556-22-3	52.6	NC(CCC(O)=NC(CC1=CC=CC=C1)C(=O)O)C(=O)O	-	氨基酸及其衍生物	Amino acids and derivatives	2679.68
Senkyunolide H	225.112	4.2387	pos	M+H	C12H16O4	73.1	0	0.207219	-	HMDB0258236	-	53.8	CCCC=C1OC(=O)C2=C1CCC(O)C2O	-	其他类	Others	72244.4
Luteolinidin	271.06	5.04298	pos	M+H	C15H10O5	73.1	0	0.0778148	C08652	HMDB0029249	1154-78-5	53.5	[O-]C1=CC(C2=[O+]C3=CC(O)=CC(O)=C3C=C2)=CC=C1O	-	黄酮类	Flavonoids	393716
3,8-dihydroxy-urolithin	227.035	9.88297	neg	M-H	C13H8O4	73	0	-1.86997	-	HMDB0013695	1143-70-0	53.6	O=C1OC2=C(C=CC(O)=C2)C2=C1C=C(O)C=C2	3，8 -二羟基尿石素	香豆素类及其衍生物	Coumarins and derivatives	30045.6
Trans,trans-2,4-Heptadienal	111.081	13.9211	pos	M+H	C7H10O	72.9	0	2.39034	-	HMDB0303844	-	53	CCC=CC=CC=O	反，反- 2，4 -庚二烯醛	其他类	Others	3502.92
Hexadecanedioic acid	285.207	12.796	neg	M-H	C16H30O4	72.9	0	0.295506	C19615	HMDB0000672;LMFA01170022	-;505-54-4;	53.9	O=C(O)CCCCCCCCCCCCCCC(=O)O	十六烷二酸	脂质	Lipids	4758.44
Uracil	113.035	1.04535	pos	M+H	C4H4N2O2	72.8	0	2.99612	C00106	HMDB0000300;PW_C000204	66-22-8	53.4	O=C1C=CNC(=O)N1	-	其他类	Others	47289.5
Hamamelitannin	483.079	2.46253	neg	M-H	C20H20O14	72.7	0	1.11595	-	HMDB0033785	469-32-9	53.7	O=C(OCC1OC(O)C(O)(COC(=O)C2=CC(O)=C(O)C(O)=C2)C1O)C1=CC(O)=C(O)C(O)=C1	-	酚酸类及其衍生物	Phenolic acids and derivatives	111527
Gamma-Aminobutyric Acid	104.071	0.619967	pos	M+H	C4H9NO2	72.6	0	4.28999	C00334	HMDB0000112;PW_C000071	1956/12/2;56-12-2	53.1	NCCCC(=O)O	-	氨基酸及其衍生物	Amino acids and derivatives	224454
Terephthalic acid	165.018	2.88077	neg	M-H	C8H6O4	72.6	0	-5.70686	C06337	HMDB0002428	100-21-0	52.6	O=C(O)C1=CC=C(C(=O)O)C=C1	-	酚酸类及其衍生物	Phenolic acids and derivatives	73320.8
5,7-Dihydroxyisoflavone	255.065	6.31315	pos	M+H	C15H10O4	72.5	0	-0.577171	C02168	HMDB0030699;LMPK12050160	4044-00-2;	53.6	O=C1C(C2=CC=CC=C2)=COC2=CC(O)=CC(O)=C12	-	黄酮类	Flavonoids	676922
Marmesin	247.096	8.74752	pos	M+H	C14H14O4	72.5	0	-0.034341	C09276	-;HMDB0030786	13849-08-6	54	CC(C)(O)C1CC2=C(C=C3OC(=O)C=CC3=C2)O1	-	香豆素类及其衍生物	Coumarins and derivatives	70614
Isopentenyladenine	202.108	4.26215	neg	M-H	C10H13N5	72.4	0	-9.84207	C04083	HMDB0245646	-	51.3	CC(C)=CCNC1=NC=NC2=C1NC=N2	异戊烯腺嘌呤	其他类	Others	1964.14
Gigantol	297.112	3.65657	pos	M+Na	C16H18O4	72.3	0	8.98042	-	-	-	52	COC1=CC(CCC2=CC(O)=C(OC)C=C2)=CC(O)=C1	-	芪类	Stilbenes	400046
9-Oxononanoic acid	173.117	8.61528	pos	M+H	C9H16O3	72.3	0	0.712406	C16322	HMDB0094711	2553-17-5;_	53.2	O=CCCCCCCCC(=O)O	-	脂类	Lipids	53084.6
Baicalein	271.06	3.59473	pos	M+H	C15H10O5	72.2	0	0.139431	C10023	HMDB0031991;LMPK12111095	491-67-8;	53.5	O=C1C=C(C2=CC=CC=C2)OC2=C1C(O)=C(O)C(O)=C2	-	黄酮类	Flavonoids	252206
3-Hydroxymorindone	285.041	7.44105	neg	M-H	C15H10O6	72.2	0	0.509051	-	-	-	53.8	CC1=C(O)C=C2C(=O)C3=C(C=CC(O)=C3O)C(=O)C2=C1O	-	醌类	Quinones	303651
4,7-Dimethyl-1-tetralone	175.112	7.93305	pos	M+H	C12H14O	72.1	0	0.783012	-	-	-	51.9	CC1=CC2=C(C=C1)C(C)CCC2=O	-	其他类	Others	5242.08
Parthenicin	263.128	7.73527	pos	M+H	C15H18O4	72.1	0	-0.155661	-	-	-	51.2	C=C1C(=O)OC2C1CCC(C)C1(O)C=CC(=O)C21C	-	-	-	447.265
Rhodiocyanoside A	260.113	0.65605	pos	M+H	C11H17NO6	72	0	-0.242315	-	-	-	53.8	CC(C#N)=CCOC1OC(CO)C(O)C(O)C1O	-	脂类	Lipids	727062
Lathyrol	335.22	12.562	pos	M+H	C20H30O4	71.9	0	-5.79036	C09125	-	34420-19-4	51.6	C=C1CCC2C(C=C(C)C(=O)C3(O)CC(C)C(O)C3C1O)C2(C)C	-	萜类	Terpenoids	10695.6
4-ethylphenol	123.081	3.92485	pos	M+H	C8H10O	71.9	0	2.05827	C13637	HMDB0029306	123-07-9	52.8	CCC1=CC=C(O)C=C1	-	其他类	Others	3390.84
Psoracorylifol A	289.18	10.8668	pos	M+H	C18H24O3	71.8	0	-0.30777	-	-	-	53.4	-	-	其他类	Others	12342.8
7,3',4'-trihydroxyflavone	253.049	6.39623	pos	M+H-H2O	C15H10O5	71.8	0	-0.445208	-	LMPK12110042	0	51.1	O=C1C=C(C2=CC(O)=C(O)C=C2)OC2=C1C=CC(O)=C2	-	黄酮类	Flavonoids	20936.7
Senecioic acid	101.06	0.69155	pos	M+H	C5H8O2	71.6	0	4.18697	-	HMDB0000509	541-47-9	52.7	CC(C)=CC(=O)O	-	脂类	Lipids	3824.39
L-Valine	118.086	0.619967	pos	M+H	C5H11NO2	71.1	0	1.76637	C00183	HMDB0000883;PW_C000704	72-18-4	52.7	CC(C)C(N)C(=O)O	-	氨基酸及其衍生物	Amino acids and derivatives	1.31801e+06
Pimaric acid	267.211	15.1329	pos	M+H-2H2O	C20H30O2	71.1	0	-0.336816	-	-	-	53.4	C=CC1(C)C=C2CCC3C(C)(C(=O)O)CCCC3(C)C2CC1	-	萜类	Terpenoids	2147.66
Dihydropalmatine	354.17	4.65235	pos	M+H	C21H23NO4	71.1	0	-1.11587	-	-	-	53.2	COC1=C(OC)C=C2C3=CC4=C(CN3CCC2=C1)C(OC)=C(OC)C=C4	-	-	-	4.96947e+06
Coniferyl alcohol	179.07	5.80317	neg	M-H	C10H12O3	71.1	0	-4.87603	C00590	HMDB0012915	32811-40-8;458-35-5;32811-40-8	52.3	COC1=C(O)C=CC(C=CCO)=C1	-	其他类	Others	3731.15
Beta-Thujaplicin	165.091	8.83585	pos	M+H	C10H12O2	71	0	0.739	C09904	HMDB0035213	499-44-5	52.6	CC(C)C1=CC(=O)C(O)=CC=C1	-	其他类	Others	1930.52
L-nmma	189.135	0.619967	pos	M+H	C7H16N4O2	70.8	0	0.347347	C03884	HMDB0029416	17035-90-4	52.9	CN=C(N)NCCCC(N)C(=O)O	-	氨基酸及其衍生物	Amino acids and derivatives	93166.1
2,6,6-Trimethyl-2-cyclohexene-1,4-dione	153.091	13.8991	pos	M+H	C9H12O2	70.8	0	-0.210733	-	HMDB0040216	1125-21-9	53.5	CC1=CC(=O)CC(C)(C)C1=O	-	其他类	Others	11882
6''-O-Malonylgenistin	519.113	7.2559	pos	M+H	C24H22O13	70.7	0	0.289783	-	-	-	53.5	O=C(O)CC(=O)OCC1OC(OC2=CC(O)=C3C(=O)C(C4=CC=C(O)C=C4)=COC3=C2)C(O)C(O)C1O	-	黄酮类	Flavonoids	492258
3',4',7-Trihydroxyisoflavone	269.046	4.17507	neg	M-H	C15H10O5	70.6	0	0.567784	C14313	HMDB0041655	485-63-2;_	53.5	O=C1C(C2=CC(O)=C(O)C=C2)=COC2=C1C=CC(O)=C2	3 '，4 '，7 -三羟基异黄酮	类黄酮	Flavonoids	450577
Methyl caffeate	193.05	3.33562	neg	M-H	C10H10O4	70.6	0	-3.8525	C10477	-	3843-74-1	53	-	-	酚酸类及其衍生物	Phenolic acids and derivatives	700288
Pseudolaroside A	299.077	1.91737	neg	M-H	C13H16O8	70.5	0	0.649143	-	-	-	53.3	O=C(O)C1=CC=C(OC2OC(CO)C(O)C(O)C2O)C=C1	-	碳水化合物及其衍生物	Carbohydrates and derivatives	123273
Buprenorphine	468.309	12.7849	pos	M+H	C29H41NO4	70.4	0	-4.52652	C08007	HMDB0015057;PW_C009368	52485-79-7	51.5	COC12CCC3(CC1C(C)(O)C(C)(C)C)C1CC4=CC=C(O)C5=C4C3(CCN1CC1CC1)C2O5	-	其他类	Others	534.763
Geniposidic acid	397.113	3.04203	pos	M+Na	C16H22O10	70.4	0	6.64643	C11673	HMDB0034942;LMPR0102070043	27741-01-1;	52	O=C(O)C1=COC(OC2OC(CO)C(O)C(O)C2O)C2C(CO)=CCC12	-	萜类	Terpenoids	444865
Matairesinoside	565.193	4.6407	neg	M+FA-H	C26H32O11	70.4	0	1.14174	C22583	-;HMDB0303466	23202-85-9;_	52.6	COC1=C(O)C=CC(CC2COC(=O)C2CC2=CC(OC)=C(OC3OC(CO)C(O)C(O)C3O)C=C2)=C1	-	木脂素类及其衍生物	Lignans and derivatives	48912.1
Dihydroactinidiolide	181.122	8.41703	pos	M+H	C11H16O2	70.3	0	0.297714	-	HMDB0035240	15356-74-8	52.7	CC1(C)CCCC2(C)OC(=O)C=C12	-	其他类	Others	9330.24
Beta-Calacorene	201.164	14.6748	pos	M+H	C15H20	70.3	0	0.0569327	-	HMDB0059858	-	53.5	C=C1CCC(C(C)C)C2=C1C=CC(C)=C2	-	萜类	Terpenoids	1010.95
Xanthyletine	229.086	6.80238	pos	M+H	C14H12O3	70	0	0.332027	C09317	HMDB0302525	-	52.3	CC1(C)C=CC2=C(C=C3OC(=O)C=CC3=C2)O1	-	-	-	16174
4-Phenolsulfonic acid	172.99	2.90223	neg	M-H	C6H6O4S	69.8	0	-5.2101	-	-	-	50.6	O=S(=O)(O)C1=CC=C(O)C=C1	-	-	-	22601.3
2-buten-1-one, 1-(2,6,6-trimethyl-1,3-cyclohexadien-1-yl)-	191.143	14.3831	pos	M+H	C13H18O	69.7	0	0.0639952	-	-	-	53.5	CC=CC(=O)C1=C(C)C=CCC1(C)C	-	其他类	Others	4457.04
Oroxylin A	283.061	11.6519	neg	M-H	C16H12O5	69.7	0	0.234483	C22603	-;LMPK12111096	480-11-5;	52.8	COC1=C(O)C2=C(C=C1O)OC(C1=CC=CC=C1)=CC2=O	-	黄酮类	Flavonoids	206781
Sesamol	139.039	3.16463	pos	M+H	C7H6O3	69.5	0	1.064	C10832	HMDB0033812	533-31-3	53.3	OC1=CC2=C(C=C1)OCO2	-	其他类	Others	409678
Acetyleugenol	207.102	4.2387	pos	M+H	C12H14O3	69.5	0	0.648238	C14567	HMDB0034122	93-28-7	51.7	C=CCC1=CC(OC)=C(OC(C)=O)C=C1	-	其他类	Others	31047.7
Jasmonic acid	211.133	9.69648	pos	M+H	C12H18O3	69.3	0	0.228838	C08491	HMDB0032797;LMFA02020001	6894-38-8;59366-47-1;	52.6	CCC=CCC1C(=O)CCC1CC(=O)O	-	脂类	Lipids	9564.32
O-methylarmepavine	328.19	4.4258	pos	M+H	C20H25NO3	69.2	0	-1.56967	-	HMDB0030355	3423-02-7	52.6	COC1=CC=C(CC2C3=CC(OC)=C(OC)C=C3CCN2C)C=C1	-	其他类	Others	79730.8
Homoeriodictyol	303.086	4.1133	pos	M+H	C16H14O6	69.2	0	0.174968	C09756	-;HMDB0253205;LMPK12140449	446-71-9;_;	53.3	COC1=C(O)C=CC(C2CC(=O)C3=C(O)C=C(O)C=C3O2)=C1	-	黄酮类	Flavonoids	118088
Daphnetin	179.034	2.32785	pos	M+H	C9H6O4	69.1	0	0.766584	C03093	-	486-35-1	53.2	O=C1C=CC2=C(O1)C(O)=C(O)C=C2	-	香豆素类及其衍生物	Coumarins and derivatives	207614
Methysticin	275.091	5.06373	pos	M+H	C15H14O5	69	0	0.21482	C09952	HMDB0033590;HMDB0254671	495-85-2;_	52	COC1=CC(=O)OC(C=CC2=CC=C3OCOC3=C2)C1	醉人素	其他类	Others	11418.5
5,7,4'-trimethoxyflavone	313.107	12.718	pos	M+H	C18H16O5	68.9	0	0.224604	-	HMDB0030842	5631-70-9	53	COC1=CC=C(C2=CC(=O)C3=C(C=C(OC)C=C3OC)O2)C=C1	-	黄酮类	Flavonoids	26674
Indole-3-acetaldehyde	204.066	4.52935	neg	M+FA-H	C10H9NO	68.9	0	-4.07294	C00637	HMDB0001190	2591-98-2	52.6	O=CCC1=CNC2=CC=CC=C12	-	吲哚及其衍生物	Indoles and derivatives	870.42
Desmethoxyyangonin	229.086	6.33527	pos	M+H	C14H12O3	68.8	0	0.114931	C09925	HMDB0034270	15345-89-8	53	COC1=CC(=O)OC(C=CC2=CC=CC=C2)=C1	-	其他类	Others	155149
3-hydroxybutyric acid	87.0446	0.619967	pos	M+H-H2O	C4H8O3	68.8	0	5.20504	C01089	HMDB0000011;PW_C000258	625-72-9;300-85-6	52.1	CC(O)CC(=O)O	-	有机酸及其衍生物	Organic acids and derivatives	190932
Lupinalbin A	283.025	7.12273	neg	M-H	C15H8O6	68.8	0	1.0985	-	LMPK12160012	0	52.9	O=C1C2=C(O)C=C(O)C=C2OC2=C1C1=C(C=C(O)C=C1)O2	-	-	-	137665
6-methyluracil	127.05	2.07833	pos	M+H	C5H6N2O2	68.7	0	0.384736	-	HMDB0247093	-	52.9	CC1=CC(O)=NC(O)=N1	6-甲尿嘧啶	其他类	Others	10717
Isomeranzin	261.112	7.604	pos	M+H	C15H16O4	68.6	0	0.016218	-	-	-	52.8	COC1=C(CC(=O)C(C)C)C2=C(C=C1)C=CC(=O)O2	-	香豆素类及其衍生物	Coumarins and derivatives	26598.7
Acetyl-11-keto-beta-boswellic acid	513.358	14.6976	pos	M+H	C32H48O5	68.6	0	0.421844	-	HMDB0245953	-	53	CC(=O)OC1CCC2(C)C(CCC3(C)C2C(=O)C=C2C4C(C)C(C)CCC4(C)CCC23C)C1(C)C(=O)O	-	-	-	14601.2
7-methoxy-4-methylcoumarin	191.07	3.61485	pos	M+H	C11H10O3	68.6	0	0.575476	-	-	-	53.1	COC1=CC2=C(C=C1)C(C)=CC(=O)O2	-	香豆素类及其衍生物	Coumarins and derivatives	178529
3-(4-Hydroxy-3-methoxyphenyl)propionic acid	195.066	4.21773	neg	M-H	C10H12O4	68.5	0	-3.56655	-	-	-	52.2	COC1=C(O)C=CC(CCC(=O)O)=C1	-	酚酸类及其衍生物	Phenolic acids and derivatives	11326.3
Indole-3-carboxylic acid	162.055	3.78333	pos	M+H	C9H7NO2	68.2	0	1.14545	C19837	HMDB0003320	771-50-6	51.6	O=C(O)C1=CNC2=CC=CC=C12	-	吲哚及其衍生物	Indoles and derivatives	1810.78
Tropic acid	131.049	5.24723	pos	M+H-2H2O	C9H10O3	68.2	0	0.670309	C01456	HMDB0062590	529-64-6;552-63-6	53	O=C(O)C(CO)C1=CC=CC=C1	-	有机酸及其衍生物	Organic acids and derivatives	392235
Piperolactam D	278.078	5.24723	pos	M+H-H2O	C17H13NO4	68.2	0	-9.31659	-	HMDB0038583	116084-93-6	48.7	COC1=C(OC)C(O)=C2C3=C1C(=O)NC3=CC1=CC=CC=C12	-	生物碱及其衍生物	Alkaloids and derivatives	642471
8-hydroxypinoresinol 4'-glucoside	535.183	3.95335	neg	M-H	C26H32O12	68	0	0.993297	-	-	-	52.2	COC1=CC(C2OCC3C(C4=CC=C(OC5OC(CO)C(O)C(O)C5O)C(OC)=C4)OCC23O)=CC=C1O	-	-	-	150317
Britannilactone	249.148	7.88858	pos	M+H-H2O	C15H22O4	67.8	0	-0.130363	-	-	-	52.8	C=C1C(=O)OC2CC(C)=C(C(C)CCCO)C(O)C12	-	萜类	Terpenoids	1914.9
P-Anisic Acid	151.039	1.62297	neg	M-H	C8H8O3	67.8	0	-7.02012	C02519	HMDB0001101	100-09-4	51.8	COC1=CC=C(C(=O)O)C=C1	p-茴香酸	酚酸类及其衍生物	Phenolic acids and derivatives	289037
Scutellarein	285.041	7.12273	neg	M-H	C15H10O6	67.8	0	0.371906	C10184	-;LMPK12111160	529-53-3;	52.9	O=C1C=C(C2=CC=C(O)C=C2)OC2=C1C(O)=C(O)C(O)=C2	-	黄酮类	Flavonoids	1.03697e+06
Kynurenic acid	190.05	4.4258	pos	M+H	C10H7NO3	67.7	0	-0.00113129	C01717	HMDB0000715;PW_C000566	492-27-3	52.5	O=C(O)C1=CC(=O)C2=CC=CC=C2N1	-	其他类	Others	34648.9
3',4',7-Trihydroxyflavone	271.06	6.39623	pos	M+H	C15H10O5	67.6	0	-0.274085	-	-	-	52.9	O=C1C=C(C2=CC=C(O)C(O)=C2)OC2=CC(O)=CC=C12	-	黄酮类	Flavonoids	2.45889e+06
Genipin	209.081	3.55238	pos	M+H-H2O	C11H14O5	67.6	0	0.457882	C09780	HMDB0035830	6902-77-8	52.3	COC(=O)C1=COC(O)C2C(CO)=CCC12	-	萜类	Terpenoids	12245.6
2-methylcitric acid	205.035	1.0856	neg	M-H	C7H10O7	67.5	0	-3.25582	-	HMDB0000379	6061-96-7	52.2	CC(C(=O)O)C(O)(CC(=O)O)C(=O)O	-	有机酸及其衍生物	Organic acids and derivatives	126868
Nandrolone	275.201	7.6926	pos	M+H	C18H26O2	67.4	0	-0.173782	C07254	HMDB0002725;LMST02010044	434-22-0;	52.7	CC12CCC3C4CCC(=O)C=C4CCC3C1CCC2O	-	-	-	99935.8
Sorbic acid	113.06	2.81475	pos	M+H	C6H8O2	67.3	0	3.00974	-	HMDB0029581;LMFA01030100	110-44-1;	52.4	CC=CC=CC(=O)O	-	-	-	126393
D-Glucose	145.05	0.727117	pos	M+H-2H2O	C6H12O6	67.2	0	0.549016	C00031;C00221	-;HMDB0000122;PW_C000077	50-99-7;2280-44-6;492-61-5;2280-44-6	52.9	O=CC(O)C(O)C(O)C(O)CO	-	碳水化合物及其衍生物	Carbohydrates and derivatives	1.67276e+06
Itaconic acid	129.018	0.7077	neg	M-H	C5H6O4	66.9	0	-9.59669	C00490	HMDB0002092;LMFA01170063	97-65-4;	51	C=C(CC(=O)O)C(=O)O	-	脂类	Lipids	313332
Cinnamaldehyde	133.065	3.2038	pos	M+H	C9H8O	66.6	0	1.39076	C00903	HMDB0003441	104-55-2	52.2	O=CC=CC1=CC=CC=C1	-	其他类	Others	25470.8
Evofolin B	317.103	4.42018	neg	M-H	C17H18O6	66.6	0	0.521438	-	-	-	52.3	COC1=C(O)C=CC(C(=O)C(CO)C2=CC(OC)=C(O)C=C2)=C1	-	芪类	Stilbenes	37897.5
Sennoside C	847.21	4.3975	neg	M-H	C42H40O19	66.5	0	1.18343	C16797	HMDB0034318	37271-16-2	52.5	O=C(O)C1=CC2=C(C(=O)C3=C(C=CC=C3OC3OC(CO)C(O)C(O)C3O)C2C2C3=C(C(=O)C4=C2C=CC=C4OC2OC(CO)C(O)C(O)C2O)C(O)=CC(CO)=C3)C(O)=C1	-	有机酸及其衍生物	Organic acids and derivatives	204373
2'-deoxycytidine	250.08	0.727117	pos	M+Na	C9H13N3O4	66.4	0	-0.508096	C00881	HMDB0000014	951-77-9	52.6	NC1=NC(=O)N(C2CC(O)C(CO)O2)C=C1	-	核苷酸及其衍生物	Nucleotides and derivatives	1791.26
D-glutamine	147.076	0.6738	pos	M+H	C5H10N2O3	66.4	0	0.0753071	C00819	HMDB0003423	5959-95-5	52.5	N=C(O)CCC(N)C(=O)O	D-谷氨酰胺	氨基酸及其衍生物	Amino acids and derivatives	315857
Wedelolactone	315.05	4.75267	pos	M+H	C16H10O7	66.3	0	0.119973	C10541	HMDB0259891;LMPK12090046	524-12-9;_;	52.1	COC1=CC(O)=C2C(=C1)OC(=O)C1=C2OC2=CC(O)=C(O)C=C21	-	黄酮类	Flavonoids	16071.9
Rosiridoside B	509.224	4.15275	neg	M+FA-H	C21H36O11	66.3	0	0.551525	-	-	-	52.3	CC(C)=CCC(O)C(C)=CCOC1OC(COC2OC(CO)C(O)C2O)C(O)C(O)C1O	-	萜类	Terpenoids	110052
Chamaemeloside	635.163	4.02062	neg	M+Hac-H	C27H28O14	66.3	0	1.21293	-	HMDB0041459	173356-77-9	52.5	CC(O)(CC(=O)O)CC(=O)OCC1OC(OC2=CC(O)=C3C(=O)C=C(C4=CC=C(O)C=C4)OC3=C2)C(O)C(O)C1O	-	黄酮类	Flavonoids	82511.1
2-Pyrrolidinone	86.0606	0.619967	pos	M+H	C4H7NO	66	0	6.77696	C11118	HMDB0002039	616-45-5	51.3	O=C1CCCN1	-	其他类	Others	217076
Neoliquiritin	419.133	4.46728	pos	M+H	C21H22O9	66	0	-0.563154	-	HMDB0037490;LMPK12140022	5088-75-5;	51.8	O=C1CC(C2=CC=C(O)C=C2)OC2=C1C=CC(OC1OC(CO)C(O)C(O)C1O)=C2	-	黄酮类	Flavonoids	982705
Cytosine	112.051	0.727117	pos	M+H	C4H5N3O	65.5	0	2.87141	C00380	HMDB0000630	71-30-7	51.5	NC1=CC=NC(=O)N1	-	其他类	Others	130303
Pentadecanal	271.228	13.5662	neg	M+FA-H	C15H30O	65.4	0	0.388517	C01948	HMDB0031078;LMFA06000083	2765/11/9;2765-11-9;	52.6	CCCCCCCCCCCCCCC=O	-	脂类	Lipids	681.587
Phenylethyl beta-d-glucopyranoside	285.135	3.61485	pos	M+H	C14H20O6	65.2	0	4.74174	-	-	-	49.7	OCC1OC(OCCC2=CC=CC=C2)C(O)C(O)C1O	-	碳水化合物及其衍生物	Carbohydrates and derivatives	7884.77
Peucedanol	247.096	6.12918	pos	M+H-H2O	C14H16O5	65.2	0	-0.816943	-	-	-	51	CC(C)(O)C(O)CC1=C(O)C=C2OC(=O)C=CC2=C1	-	香豆素类及其衍生物	Coumarins and derivatives	29438.9
Ketoleucine	129.054	3.18415	neg	M-H	C6H10O3	65.2	0	-9.55988	C00233	HMDB0000695;PW_C000547	816-66-0	50.8	CC(C)CC(=O)C(=O)O	亮氨酸酮	有机酸及其衍生物	Organic acids and derivatives	5391.64
Quercetin	301.036	5.89328	neg	M-H	C15H10O7	65	0	0.517031	C00389	HMDB0005794;LMPK12110004	117-39-5;	52.1	O=C1C(O)=C(C2=CC(O)=C(O)C=C2)OC2=CC(O)=CC(O)=C12	-	黄酮类	Flavonoids	13188
Isatin	148.039	3.76262	pos	M+H	C8H5NO2	64.9	0	1.00726	C11129	HMDB0061933	91-56-5	51.6	O=C1NC2=CC=CC=C2C1=O	-	吲哚及其衍生物	Indoles and derivatives	334.394
Tectoridin	461.109	7.34983	neg	M-H	C22H22O11	64.9	0	1.07021	C10533	-;HMDB0257805;LMPK12050372	611-40-5;_;	50.5	COC1=C(OC2OC(CO)C(O)C(O)C2O)C=C2OC=C(C3=CC=C(O)C=C3)C(=O)C2=C1O	-	黄酮类	Flavonoids	17237
Epinepetalactone	167.107	3.98952	pos	M+H	C10H14O2	64.8	0	0.771751	-	HMDB0035063	17257-15-7	51.8	CC1=COC(=O)C2C(C)CCC12	表假荆芥内酯	其他类	Others	7521.22
Naringenin chalcone	271.061	4.77652	neg	M-H	C15H12O5	64.8	0	0.530347	C06561	HMDB0029631;LMPK12120264	25515-46-2;5071-40-9;	52	O=C(C=CC1=CC=C(O)C=C1)C1=C(O)C=C(O)C=C1O	-	黄酮类	Flavonoids	7398.89
6'-O-beta-D-glucopyranosylgentiopicroside	517.157	3.62515	neg	M-H	C22H30O14	64.8	0	0.745738	-	-	-	51.5	C=CC1C2=CCOC(=O)C2=COC1OC1OC(COC2OC(CO)C(O)C(O)C2O)C(O)C(O)C1O	-	碳水化合物及其衍生物	Carbohydrates and derivatives	70471.5
Spermidine	146.165	0.54655	pos	M+H	C7H19N3	64.6	0	0.52458	C00315	HMDB0001257;PW_C000971	124-20-9	52.2	NCCCCNCCCN	-	其他类	Others	36379.3
Isoimperatorin	271.097	6.35615	pos	M+H	C16H14O4	64.6	0	0.697333	C16976	HMDB0253646	482-45-1;_	49.4	CC(C)=CCOC1=C2C=CC(=O)OC2=CC2=C1C=CO2	-	香豆素类及其衍生物	Coumarins and derivatives	12641.7
2-Phenylethyl formate	151.076	3.08318	pos	M+H	C9H10O2	64.6	0	1.14611	-	HMDB0040428	104-62-1	52.2	O=COCCC1=CC=CC=C1	2 -甲酸苯乙酯	其他类	Others	96834
Benzofuran	119.049	1.02713	pos	M+H	C8H6O	64.6	0	2.30556	C14512	HMDB0032929	271-89-6	51.7	C1=CC2=C(C=C1)OC=C2	-	其他类	Others	41490.4
Lawsone	207.065	5.10613	pos	M+CH3OH+H	C10H6O3	64.5	0	0.234922	C10368	-;HMDB0253997	83-72-7;_	51.5	O=C1C=C(O)C2=CC=CC=C2C1=O	-	醌类	Quinones	1773.67
6-Methylcoumarin	161.06	3.55238	pos	M+H	C10H8O2	64.3	0	0.740574	-	HMDB0032394	92-48-8	51.2	CC1=CC2=C(C=C1)OC(=O)C=C2	-	-	-	36991.7
Veratraldehyde	167.07	5.04298	pos	M+H	C9H10O3	64.2	0	0.308199	C02201	HMDB0032138	120-14-9	51.9	COC1=C(OC)C=C(C=O)C=C1	藜芦醛	其他类	Others	28957.2
Citraconic acid	189.04	1.02458	neg	M+Hac-H	C5H6O4	64.1	0	-5.67465	C02226	HMDB0000634;LMFA01170099	498-23-7;	51.3	CC(=CC(=O)O)C(=O)O	-	脂类	Lipids	4608.21
Epomediol	185.118	9.20338	neg	M-H	C10H18O3	64	0	-4.37373	C17620	HMDB0041376	56084-15-2;38223-98-2	51	CC1(C)OC2(C)C(O)CC1CC2O	-	其他类	Others	307.046
2-Oxoglutaric acid	145.013	0.727283	neg	M-H	C5H6O5	64	0	-7.9674	C00026	HMDB0000208	328-50-7	50.6	O=C(O)CCC(=O)C(=O)O	-	-	-	3621.38
N-feruloyloctopamine	352.118	9.1908	pos	M+Na	C18H19NO5	63.9	0	7.19007	-	HMDB0032805	66648-44-0	50.6	COC1=CC(C=CC(O)=NCC(O)C2=CC=C(O)C=C2)=CC=C1O	-	酚酸类及其衍生物	Phenolic acids and derivatives	1.59841e+06
Glaucine	356.185	4.34235	pos	M+H	C21H25NO4	63.9	0	-0.608993	C09446	-;HMDB0252738	475-81-0;_	51.9	COC1=CC2=C(C=C1OC)C1=C(OC)C(OC)=CC3=C1C(C2)N(C)CC3	-	生物碱及其衍生物	Alkaloids and derivatives	7.07297e+06
Schizandriside	551.214	4.42018	neg	M+Hac-H	C25H32O10	63.9	0	1.81321	-	-	-	51.9	COC1=C(O)C=CC(C2C3=CC(O)=C(OC)C=C3CC(CO)C2COC2OCC(O)C(O)C2O)=C1	-	木脂素类及其衍生物	Lignans and derivatives	60037.9
Fisetinidol	273.077	4.35195	neg	M-H	C15H14O5	63.8	0	1.13816	C09735	-;LMPK12020013	490-49-3;	51.9	OC1=CC2=C(C=C1)CC(O)C(C1=CC(O)=C(O)C=C1)O2	-	黄酮类	Flavonoids	34491.7
Kirenol	321.242	13.7888	pos	M+H-H2O	C20H34O4	63.7	0	0.0661675	-	HMDB0253803	-	51.5	CC1(C(O)CO)C=C2CCC3C(C)(CO)CC(O)CC3(C)C2CC1	-	萜类	Terpenoids	1448.33
(+-)-Norcoclaurine	272.128	2.89657	pos	M+H	C16H17NO3	63.7	0	-0.108002	C06346	HMDB0033103	106032-53-5	52.1	OC1=CC=C(CC2NCCC3=CC(O)=C(O)C=C32)C=C1	（+-）-去甲月桂碱	其他类	Others	112516
Gibberellin a7	329.14	5.35652	neg	M-H	C19H22O5	63.7	0	0.777355	C11867	-;HMDB0303475;LMPR0104170024	510-75-8;_;	51.6	C=C1CC23CC1CCC2C12C=CC(O)C(C)(C(=O)O1)C2C3C(=O)O	-	萜类	Terpenoids	9944.84
2-hydroxyphenylacetic acid	153.055	2.28712	pos	M+H	C8H8O3	63.6	0	0.8472	C05852	HMDB0000669	614-75-5	52.1	O=C(O)CC1=CC=CC=C1O	2 -羟基苯乙酸	酚酸类及其衍生物	Phenolic acids and derivatives	237509
2-Hydroxycinnamaldehyde	131.049	5.48523	pos	M+H-H2O	C9H8O2	63.5	0	0.773325	-	-	-	51.9	O=CC=CC1=CC=CC=C1O	-	其他类	Others	140432
L-dopa	178.05	3.44567	neg	M-H2O-H	C9H11NO4	63.5	0	-4.40418	C00355	HMDB0000181;PW_C000117	59-92-7	49.7	NC(CC1=CC(O)=C(O)C=C1)C(=O)O	左旋多巴	氨基酸及其衍生物	Amino acids and derivatives	1369.4
Terrestriamide	328.118	3.76262	pos	M+H	C18H17NO5	63.4	0	0.396116	C17839	-	-	51.7	COC1=C(O)C=CC(C=CC(=O)NCC(=O)C2=CC=C(O)C=C2)=C1	-	其他类	Others	993695
3',4',7-Trihydroxyflavanone	255.065	7.36508	pos	M+H-H2O	C15H12O5	63.2	0	-0.20744	-	-	-	51.9	O=C1CC(C2=CC(O)=C(O)C=C2)OC2=C1C=CC(O)=C2	-	黄酮类	Flavonoids	868498
Carabrol	251.164	8.59353	pos	M+H	C15H22O3	63.2	0	0.0252106	-	-	-	51.9	C=C1C(=O)OC2CC3(C)C(CCC(C)O)C3CC12	-	萜类	Terpenoids	3600.49
Tiglic acid	101.06	2.22468	pos	M+H	C5H8O2	63.1	0	4.47978	C08279	HMDB0001470;LMFA01020030	80-59-1;	50.9	CC=C(C)C(=O)O	-	脂类	Lipids	14421.3
Oxyberberine	351.11	10.4049	pos	M+	C20H17NO5	63.1	0	-1.40755	-	-	-	48.1	COC1=C(OC)C2=C(C=C1)C=C1C3=CC4=C(C=C3CCN1C2=O)OCO4	-	其他类	Others	117234
H-ile-ile-oh	243.171	3.60292	neg	M-H	C12H24N2O3	63.1	0	-0.65625	-	-	-	51.8	CCC(C)C(N)C(=O)NC(C(=O)O)C(C)CC	-	氨基酸及其衍生物	Amino acids and derivatives	16327.6
(r)-semivioxanthin	257.081	5.94537	pos	M+H-H2O	C15H14O5	62.9	0	0.842352	-	-	-	50.9	COC1=CC(O)=C2C(O)=C3C(=O)OC(C)CC3=CC2=C1	-	其他类	Others	25801.1
Protocatechuic aldehyde	139.039	2.54477	pos	M+H	C7H6O3	62.9	0	0.981204	C16700	HMDB0059965	139-85-5	51.8	O=CC1=CC(O)=C(O)C=C1	-	其他类	Others	214110
5,7-dimethoxyflavanone	285.112	9.51927	pos	M+H	C17H16O4	62.8	0	0.117735	-	-	-	51.8	COC1=CC2=C(C(=O)CC(C3=CC=CC=C3)O2)C(OC)=C1	-	黄酮类	Flavonoids	51305.1
Resveratrol	229.086	5.96522	pos	M+H	C14H12O3	62.4	0	0.208847	C03582	HMDB0003747;LMPK13090005	501-36-0;	51.1	OC1=CC=C(C=CC2=CC(O)=CC(O)=C2)C=C1	-	芪类	Stilbenes	52728.7
Retinol	269.226	14.2466	pos	M+H-H2O	C20H30O	62.4	0	-0.437412	C00473	-;LMPR01090001	68-26-8;11103-57-4;	51.7	CC(C=CC1=C(C)CCCC1(C)C)=CC=CC(C)=CCO	-	维生素类	Vitamins	11435.2
Fustin	287.056	3.14213	neg	M-H	C15H12O6	62.4	0	0.908754	C01378	-	20725-03-5	51.7	O=C1C2=C(C=C(O)C=C2)OC(C2=CC(O)=C(O)C=C2)C1O	-	黄酮类	Flavonoids	234816
Gentiopicrin	339.107	3.24505	pos	M+H-H2O	C16H20O9	62.2	0	-0.290906	C09782	-;HMDB0252696;LMPR0102070009	20831-76-9;_;	49.7	C=CC1C2=CCOC(=O)C2=COC1OC1OC(CO)C(O)C(O)C1O	-	碳水化合物及其衍生物	Carbohydrates and derivatives	109396
Puerarin	475.125	6.54045	neg	M+Hac-H	C21H20O9	62.2	0	1.14149	C10524	HMDB0240265;LMPK12050005	3681-99-0;	51.6	O=C1C(C2=CC=C(O)C=C2)=COC2=C1C=CC(O)=C2C1OC(CO)C(O)C(O)C1O	-	黄酮类	Flavonoids	14615.6
Phaseoloidin	329.088	2.37412	neg	M-H	C14H18O9	62.1	0	0.863506	-	-	-	51.6	O=C(O)CC1=C(OC2OC(CO)C(O)C(O)C2O)C=CC(O)=C1	-	碳水化合物及其衍生物	Carbohydrates and derivatives	197772
(+)-Gallocatechin	289.071	3.16463	pos	M+H-H2O	C15H14O7	62	0	0.221672	C12127	HMDB0038365;LMPK12020002	970-73-0;	51.5	OC1=CC(O)=C2CC(O)C(C3=CC(O)=C(O)C(O)=C3)OC2=C1	-	黄酮类	Flavonoids	383052
Alpha-Linolenic Acid	279.232	12.2925	pos	M+H	C18H30O2	62	0	0.198051	C06427	HMDB0001388;LMFA01030152;PW_C001073	463-40-1;	51.6	CCC=CCC=CCC=CCCCCCCCC(=O)O	-	脂类	Lipids	11921
8-Oxo-epiberberine	351.11	9.1908	pos	M+	C20H17NO5	61.9	0	-2.15773	-	-	-	47.7	COC1=C(OC)C=C2C(=C1)CCN1C2=CC2=C(C3=C(C=C2)OCO3)C1=O	-	-	-	48252.4
P-Mentha-1,3,8-triene	135.117	9.43208	pos	M+H	C10H14	61.9	0	0.95983	-	HMDB0037013	18368-95-1	51.5	C=C(C)C1=CC=C(C)CC1	-	萜类	Terpenoids	8222.06
Furfural	97.0289	7.67067	pos	M+H	C5H4O2	61.9	0	4.90899	C14279	HMDB0032914	1998/1/1	50.8	O=CC1=CC=CO1	-	其他类	Others	10729.2
2'-o-methylisoliquiritigenin	271.097	7.21333	pos	M+H	C16H14O4	61.8	0	0.0765751	C15531	HMDB0037319	-;112408-67-0	51.6	COC1=C(C(=O)C=CC2=CC=C(O)C=C2)C=CC(O)=C1	-	黄酮类	Flavonoids	48974.5
Beta-farnesene	227.175	2.85565	pos	M+Na	C15H24	61.8	0	-7.94009	C09666	HMDB0062763;HMDB0035913;HMDB0303990	18794-84-8;_	48	C=CC(=C)CCC=C(C)CCC=C(C)C	-	萜类	Terpenoids	27958
Koparin	301.071	10.0731	pos	M+H	C16H12O6	61.6	0	0.308886	-	LMPK12050086	0	51.4	COC1=C(O)C(O)=C(C2=COC3=C(C=CC(O)=C3)C2=O)C=C1	-	黄酮类	Flavonoids	17385.5
Esculetin	177.018	3.37995	neg	M-H	C9H6O4	61.3	0	-4.84524	C09263	HMDB0030819	305-01-1	50.6	O=C1C=CC2=CC(O)=C(O)C=C2O1	-	香豆素类及其衍生物	Coumarins and derivatives	18757.8
Harman	183.092	3.61485	pos	M+H	C12H10N2	61.2	0	0.362568	C09209	HMDB0035196	486-84-0	51.3	CC1=C2NC3=CC=CC=C3C2=CC=N1	-	生物碱及其衍生物	Alkaloids and derivatives	36579.5
D-ribonolactone	147.029	0.7077	neg	M-H	C5H8O5	61.1	0	-7.88745	C02674	HMDB0001900	5336-08-3	50	O=C1OC(CO)C(O)C1O	d-核酮内酯	碳水化合物及其衍生物	Carbohydrates and derivatives	123875
8-Demethylsideroxylin	297.077	8.62617	neg	M-H	C17H14O5	61.1	0	0.628467	-	HMDB0029512;LMPK12111017	80621-54-1;	51.4	COC1=C(C)C(O)=C2C(=O)C=C(C3=CC=C(O)C=C3)OC2=C1	-	类黄酮	Flavonoids	6702.6
Secologanic acid	392.155	3.04203	pos	M+NH4	C16H22O10	60.8	0	0.125765	-	HMDB0304481	-	50.8	C=CC1C(OC2OC(CO)C(O)C(O)C2O)OC=C2C(=O)OC(O)CC21	-	萜类	Terpenoids	166563
Stepharine	320.123	5.48523	pos	M+Na	C18H19NO3	60.8	0	-7.48453	-	-	-	46.7	COC1=CC2=C3C(=C1OC)C1(C=CC(=O)C=C1)CC3NCC2	-	生物碱及其衍生物	Alkaloids and derivatives	41530.9
Piperonylic acid	165.018	3.46827	neg	M-H	C8H6O4	60.8	0	-5.77784	-	HMDB0032613	94-53-1	50.4	O=C(O)C1=CC2=C(C=C1)OCO2	-	其他类	Others	59529.6
4-methoxybenzaldehyde	137.06	2.20398	pos	M+H	C8H8O2	60.7	0	1.04248	C10761	HMDB0029686	123-11-5	51.5	COC1=CC=C(C=O)C=C1	-	其他类	Others	188805
Aloesin	395.134	3.4498	pos	M+H	C19H22O9	60.7	0	0.0640893	C08994	-	30861-27-9	51.1	CC(=O)CC1=CC(=O)C2=C(O1)C(C1OC(CO)C(O)C(O)C1O)=C(O)C=C2C	-	碳水化合物及其衍生物	Carbohydrates and derivatives	339212
5-Hydroxy-3,6,7,8,3',4'-hexamethoxyflavone	463.126	5.8419	neg	M+FA-H	C21H22O9	60.6	0	2.95785	-	HMDB0030161	1176-88-1	50.9	COC1=CC=C(C2=C(OC)C(=O)C3=C(O)C(OC)=C(OC)C(OC)=C3O2)C=C1OC	-	黄酮类	Flavonoids	59040
Indole	118.065	2.89657	pos	M+H	C8H7N	60.5	0	2.4081	C00463	HMDB0000738	120-72-9	51.4	C1=CC=C2NC=CC2=C1	-	吲哚及其衍生物	Indoles and derivatives	126451
Dopaol beta-D-glucoside	315.109	2.59477	neg	M-H	C14H20O8	60.2	0	0.963887	-	-	-	51.5	OCC1OC(OCCC2=CC(O)=C(O)C=C2)C(O)C(O)C1O	-	碳水化合物及其衍生物	Carbohydrates and derivatives	640742
Hexuronic acid	175.024	3.80078	neg	M-H2O-H	C6H10O7	60.1	0	-4.82401	-	-	-	50.6	O=C(O)C1OC(O)C(O)C(O)C1O	己糖醛酸	碳水化合物及其衍生物	Carbohydrates and derivatives	693.896
Laminine	189.16	0.58325	pos	M+H	C9H20N2O2	60	0	0.648536	-	-	-	51.2	C[N+](C)(C)CCCCC(N)C(=O)[O-]	-	氨基酸及其衍生物	Amino acids and derivatives	99123.9
Homoveratric acid	197.081	3.98952	pos	M+H	C10H12O4	60	0	1.17968	-	HMDB0000434	93-40-3	50.6	COC1=C(OC)C=C(CC(=O)O)C=C1	高藜芦酸	其他类	Others	29349.5
8-oxypalmatine	368.149	9.32332	pos	M+H	C21H21NO5	59.9	0	-0.331361	-	-	-	51	COC1=C(OC)C=C2C(=C1)CCN1C2=CC2=CC=C(OC)C(OC)=C2C1=O	-	-	-	441318
4-Methoxyphenylacetic acid	165.055	5.18478	neg	M-H	C9H10O3	59.9	0	-6.09458	-	HMDB0002072	104-01-8	50	COC1=CC=C(CC(=O)O)C=C1	-	其他类	Others	16566.5
Pinobanksin	255.065	9.05777	pos	M+H-H2O	C15H12O5	59.8	0	-0.311679	C09826	HMDB0037506	548-82-3	51.1	O=C1C2=C(O)C=C(O)C=C2OC(C2=CC=CC=C2)C1O	-	黄酮类	Flavonoids	32308.8
Methyl trans-cinnamic acid	163.075	3.04203	pos	M+H	C10H10O2	59.7	0	0.464004	-	-	-	51.5	CC1=CC=C(C=CC(=O)O)C=C1	-	-	-	188295
Dehydroabietic acid	301.216	13.7888	pos	M+H	C20H28O2	59.7	0	-0.446442	C12078	HMDB0061925;HMDB0260088;LMPR0104050005	1740-19-8;_;	50.7	CC(C)C1=CC2=C(C=C1)C1(C)CCCC(C)(C(=O)O)C1CC2	-	萜类	Terpenoids	1457.23
Sec-O-Glucosylhamaudol	439.16	3.53205	pos	M+H	C21H26O10	59.5	0	0.0880317	C17484	-;HMDB0258199	-;_	51.1	CC1=CC(=O)C2=C(O)C3=C(C=C2O1)OC(C)(C)C(OC1OC(CO)C(O)C(O)C1O)C3	-	其他类	Others	404092
L-norleucine	132.102	0.727117	pos	M+H	C6H13NO2	59.3	0	0.630095	C01933	HMDB0001645	327-57-1	50.3	CCCCC(N)C(=O)O	-	氨基酸及其衍生物	Amino acids and derivatives	894661
Vitetrifolin G	305.247	14.4285	pos	M+H	C20H32O2	59.3	0	-0.732846	-	-	-	51	C=CC(C)(O)CCC1(C)C2=CCCC(C)(C)C2=CC(O)C1C	-	其他类	Others	6551.59
Abietic Acid	303.232	14.6976	pos	M+H	C20H30O2	59.3	0	-0.320437	C06087	-;HMDB0247751;LMPR0104050001	514-10-3;_;	51	CC(C)C1=CC2=CCC3C(C)(C(=O)O)CCCC3(C)C2CC1	-	萜类	Terpenoids	7333.29
Emodin-8-Glucoside	455.095	6.4176	pos	M+Na	C21H20O10	59.1	0	0.943163	-	-	-	49.4	CC1=CC2=C(C(=O)C3=C(C=C(O)C=C3OC3OC(CO)C(O)C(O)C3O)C2=O)C(O)=C1	-	醌类	Quinones	63532.9
6-hydroxy-2-aminopurine	152.057	1.16228	pos	M+H	C5H5N5O	59.1	0	0.683422	C00242	HMDB0000132	73-40-5	45.8	NC1=NC2=C(NC=N2)C(=O)N1	6 -羟基- 2 -氨基嘌呤	其他类	Others	575479
Plastoquinone-1	222.149	3.2651	pos	M+NH4	C13H16O2	58.8	0	0.36138	C16694	HMDB0303698	-;_	51.2	CC(C)=CCC1=CC(=O)C(C)=C(C)C1=O	-	其他类	Others	58615.4
Thymidine	241.083	2.09543	neg	M-H	C10H14N2O5	58.5	0	-1.18936	C00214	HMDB0000273;PW_C000187	50-89-5	50.6	CC1=CN(C2CC(O)C(CO)O2)C(=O)NC1=O	-	核苷酸及其衍生物	Nucleotides and derivatives	6360.29
Streptonigrin	487.125	10.039	neg	M-H2O-H	C25H22N4O8	58.5	0	-1.78019	C02081	HMDB0258512	3930-19-6;_	50.4	COC1=C(N)C(=O)C2=C(C=CC(C3=C(N)C(C4=C(O)C(OC)=C(OC)C=C4)=C(C)C(C(=O)O)=N3)=N2)C1=O	-	其他类	Others	13794.8
Retrorsine	390.133	11.4377	pos	M+K	C18H25NO6	58.4	0	5.96816	C10364	-	480-54-6	49.4	CC=C1CC(C)C(O)(CO)C(=O)OCC2=CCN3CCC(OC1=O)C23	-	其他类	Others	39341.3
2-Methoxyhydroquinone	141.055	1.73472	pos	M+H	C7H8O3	58.3	0	0.70217	-	-	-	50.9	COC1=C(O)C=CC(O)=C1	-	-	-	100745
Orsellinic acid	169.05	3.32677	pos	M+H	C8H8O4	58.3	0	0.696008	C01839	LMPK13010001	0	50.8	CC1=CC(O)=CC(O)=C1C(=O)O	苔色酸	酚酸类及其衍生物	Phenolic acids and derivatives	54269.6
Linderalactone	245.117	7.73527	pos	M+H	C15H16O3	58.1	0	-0.0633774	C17425	-	728-61-0	50.7	CC1=CCCC2=CC(OC2=O)C2=C(C1)OC=C2C	-	其他类	Others	330.52
7,8,4'-trihydroxyisoflavone	271.06	7.2559	pos	M+H	C15H10O5	57.7	0	-0.242312	-	LMPK12050137	0	50.9	O=C1C(C2=CC=C(O)C=C2)=COC2=C1C=CC(O)=C2O	-	黄酮类	Flavonoids	826303
Ascorbic acid	175.024	0.7077	neg	M-H	C6H8O6	57.6	0	-5.52023	C01041	-;HMDB0000044;PW_C000031	50-81-7	49.4	O=C1C(O)=C(O)OC1C(O)CO	-	其他类	Others	24770.7
1-methoxyindole-3-carbaldehyde	176.071	2.39297	pos	M+H	C10H9NO2	57.5	0	1.2676	-	HMDB0040972	67282-55-7	50.3	CON1C=C(C=O)C2=CC=CC=C21	-	吲哚及其衍生物	Indoles and derivatives	119539
Xylitol	117.055	1.08365	pos	M+H-2H2O	C5H12O5	57.5	0	1.97581	C00379	HMDB0002917;HMDB0242149;HMDB0002917;HMDB0242149	87-99-0;_	50.4	OCC(O)C(O)C(O)CO	-	碳水化合物及其衍生物	Carbohydrates and derivatives	112754
Nardosinone	251.164	7.93305	pos	M+H	C15H22O3	57.4	0	-0.254476	-	HMDB0255460	-	49.7	CC1CCC=C2C(=O)CC3OOC(C)(C)C3C21C	-	萜类	Terpenoids	1562.2
Helonioside A	693.204	5.25177	neg	M-H	C32H38O17	57.3	0	0.460569	-	-	-	50.8	COC1=C(O)C=CC(C=CC(=O)OCC2OC(CO)(OC3OC(CO)C(O)C(O)C3O)C(OC(=O)C=CC3=CC(OC)=C(O)C=C3)C2O)=C1	-	酚酸类及其衍生物	Phenolic acids and derivatives	45495.5
L-glycine	76.04	3.82507	pos	M+H	C2H5NO2	57.2	0	9.80574	-	-	-	49	NCC(=O)O	l甘氨酸	氨基酸及其衍生物	Amino acids and derivatives	178.033
Phloretic acid	165.055	3.37995	neg	M-H	C9H10O3	57.2	0	-6.14912	C01744	HMDB0002199	501-97-3	49.6	O=C(O)CCC1=CC=C(O)C=C1	-	酚酸类及其衍生物	Phenolic acids and derivatives	74912.9
Rhodioloside D	395.193	3.69163	neg	M+FA-H	C16H30O8	57	0	0.849797	-	-	-	50.4	CC(=CCOC1OC(CO)C(O)C(O)C1O)C(O)CCC(C)(C)O	-	脂类	Lipids	16165.5
5-Methyl-2-furaldehyde	111.044	2.39297	pos	M+H	C6H6O2	56.9	0	3.34602	C11115	HMDB0033002	620-02-0	50	CC1=CC=C(C=O)O1	-	其他类	Others	87399.5
Genkwanin	283.061	8.62617	neg	M-H	C16H12O5	56.8	0	0.275	C10046	HMDB0252684;LMPK12111018	437-64-9;_;	50.6	COC1=CC(O)=C2C(=O)C=C(C3=CC=C(O)C=C3)OC2=C1	-	黄酮类	Flavonoids	665564
8-Epideoxyloganic acid	383.133	5.0218	pos	M+Na	C16H24O9	56.7	0	5.21993	C11649	-	-	49	CC1CCC2C(C(=O)O)=COC(OC3OC(CO)C(O)C(O)C3O)C12	-	萜类	Terpenoids	31170.8
Diethylstilbestrol	269.154	13.7663	pos	M+H	C18H20O2	56.7	0	-0.190332	C07620	HMDB0014400;HMDB0302859;HMDB0014400	56-53-1	50.3	CCC(=C(CC)C1=CC=C(O)C=C1)C1=CC=C(O)C=C1	-	芪类	Stilbenes	2131.33
Morin	301.036	4.42018	neg	M-H	C15H10O7	56.6	0	0.606206	C10105	HMDB0030796;LMPK12112517	480-16-0;	50.2	O=C1C(O)=C(C2=C(O)C=C(O)C=C2)OC2=CC(O)=CC(O)=C12	-	黄酮类	Flavonoids	15280.1
Piceol	135.044	4.04307	neg	M-H	C8H8O2	56.5	0	-8.48098	-	-	-	48.7	CC(=O)C1=CC=C(O)C=C1	-	其他类	Others	20947.3
3-methoxyphenol	123.044	1.62297	neg	M-H	C7H8O2	56.5	0	-9.82889	-	-	-	48.7	COC1=CC=CC(O)=C1	-	-	-	63747.6
Blumenol B	209.154	14.3831	pos	M+H-H2O	C13H22O3	56.4	0	-0.038099	-	-	-	50.5	CC1=CC(=O)CC(C)(C)C1(O)CCC(C)O	-	萜类	Terpenoids	10729.1
Phellodenol B	205.05	4.32953	neg	M-H	C11H10O4	56.3	0	-2.93891	-	-	-	49.8	O=C1C=CC2=C(O1)C(CCO)=C(O)C=C2	-	香豆素类及其衍生物	Coumarins and derivatives	17324.2
Regaloside B	487.146	3.42443	neg	M+FA-H	C20H26O11	56.3	0	0.864996	-	-	-	50.4	CC(=O)OCC(COC(=O)C=CC1=CC=C(O)C=C1)OC1OC(CO)C(O)C(O)C1O	-	脂类	Lipids	209524
3-Hydroxy-3-methylglutarate	161.044	0.6159	neg	M-H	C6H10O5	56.2	0	-6.54862	C03761	HMDB0000355	503-49-1	49	CC(O)(CC(=O)O)CC(=O)O	3 -羟基- 3 -甲基戊二酸	脂质	Lipids	130884
Oxyphyllenodiol B	237.149	10.9929	neg	M-H	C14H22O3	56	0	-1.39551	-	-	-	50.1	CC(C)C1CCC(=O)C2=C1C(O)C(C)(O)CC2	-	其他类	Others	5607.02
10-gingerol	351.253	10.9557	pos	M+H	C21H34O4	55.9	0	-0.909297	-	-	-	50.1	CCCCCCCCCC(O)CC(=O)CCC1=CC(OC)=C(O)C=C1	-	其他类	Others	4174.97
2'-Hydroxy-5'-methylacetophenone	151.075	1.75602	pos	M+H	C9H10O2	55.8	0	0.86636	-	HMDB0032592	1450-72-2	50.8	CC(=O)C1=C(O)C=CC(C)=C1	2 ' -羟基- 5 ' -甲基苯乙酮	其他类	Others	208130
5-methylcytosine	126.066	0.97105	pos	M+H	C5H7N3O	55.6	0	1.85088	C02376	HMDB0002894	554-01-8	50	CC1=C(N)NC(=O)N=C1	5-甲基胞嘧啶	其他类	Others	5789.17
2'-hydroxyflavone	237.055	6.31278	neg	M-H	C15H10O3	55.6	0	-1.17219	-	LMPK12110080	0	47.7	O=C1C=C(C2=CC=CC=C2O)OC2=CC=CC=C12	-	-	-	2314.02
3,5,7,2',6'-Pentahydroxyflavanone	287.055	5.04298	pos	M+H-H2O	C15H12O7	55.4	0	-0.193445	-	-	-	50.2	O=C1C2=C(O)C=C(O)C=C2OC(C2=C(O)C=CC=C2O)C1O	-	类黄酮	Flavonoids	222129
Geranyl acetone	217.155	1.95085	pos	M+Na	C13H22O	55.3	0	-8.22475	C13297	HMDB0031846	3796-70-1	48.2	CC(=O)CCC=C(C)CCC=C(C)C	-	萜类	Terpenoids	24238.2
7-hydroxy-8,4'-dimethoxyisoflavone	297.077	12.0575	neg	M-H	C17H14O5	55.3	0	-0.103071	-	-	-	50.3	COC1=CC=C(C2=COC3=C(C=CC(O)=C3OC)C2=O)C=C1	7-羟基-8，4'-二甲氧基异黄酮	类黄酮	Flavonoids	24042.8
Pimpinellin	301.071	7.34358	pos	M+CH3OH+Na	C13H10O5	55.1	0	9.77486	C09285	HMDB0301764	131-12-4	48.2	COC1=C(OC)C2=C(C=CO2)C2=C1C=CC(=O)O2	-	香豆素类及其衍生物	Coumarins and derivatives	18267.1
Levomenol	223.206	13.9418	pos	M+H	C15H26O	55.1	0	-0.547039	C09621	HMDB0036197	23089-26-1	50.1	CC(C)=CCCC(C)(O)C1CC=C(C)CC1	-	萜类	Terpenoids	22487.7
Hesperetin	301.072	6.08083	neg	M-H	C16H14O6	55	0	0.467525	C01709	HMDB0005782;LMPK12140003	520-33-2;	50.2	COC1=C(O)C=C(C2CC(=O)C3=C(O)C=C(O)C=C3O2)C=C1	-	黄酮类	Flavonoids	12644.3
Secologanin	387.13	3.03405	neg	M-H	C17H24O10	54.9	0	0.792592	C01852	HMDB0304482;LMPR0102070002	19351-63-4;_;	49.8	C=CC1C(OC2OC(CO)C(O)C(O)C2O)OC=C(C(=O)OC)C1CC=O	-	萜类	Terpenoids	112753
Hippeastrine	338.102	7.49495	pos	M+Na	C17H17NO5	54.8	0	8.19523	C08528	-	477-17-8	48.2	CN1CCC2=CC(O)C3OC(=O)C4=CC5=C(C=C4C3C21)OCO5	-	生物碱及其衍生物	Alkaloids and derivatives	79566.2
Trilobatin	435.13	3.62515	neg	M-H	C21H24O10	54.8	0	0.856408	-	HMDB0037505;LMPK12120518	4192-90-9;	49.7	O=C(CCC1=CC=C(O)C=C1)C1=C(O)C=C(OC2OC(CO)C(O)C(O)C2O)C=C1O	三叶甙	类黄酮	Flavonoids	58887.1
Creatinine	136.048	0.638233	pos	M+Na	C4H7N3O	54.5	0	0.269163	C00791	HMDB0000562	60-27-5	47.2	CN1CC(=O)NC1=N	肌酸酐	氨基酸及其衍生物	Amino acids and derivatives	43380
Anthraflavic acid	239.035	9.88297	neg	M-H	C14H8O4	54.4	0	-1.24986	-	-	-	50.2	O=C1C2=C(C=C(O)C=C2)C(=O)C2=C1C=C(O)C=C2	-	醌类	Quinones	565317
Eleutheroside b	395.133	5.06373	pos	M+Na	C17H24O9	54.2	0	5.33988	C01533	-	118-34-3	48.3	COC1=CC(C=CCO)=CC(OC)=C1OC1OC(CO)C(O)C(O)C1O	-	萜类	Terpenoids	65391.2
Dihydrosanguinarine	334.108	5.825	pos	M+H	C20H15NO4	54.2	0	1.37265	C05191	HMDB0030176	3606-45-9	49.7	CN1CC2=C(C=CC3=C2OCO3)C2=C1C1=CC3=C(C=C1C=C2)OCO3	-	生物碱及其衍生物	Alkaloids and derivatives	4.51008e+06
Homogentisic acid	151.039	3.61485	pos	M+H-H2O	C8H8O4	53.8	0	0.217543	C00544	HMDB0000130;PW_C000084	451-13-8	50	O=C(O)CC1=C(O)C=CC(O)=C1	-	有机酸及其衍生物	Organic acids and derivatives	65505.8
4-Hydroxy-2-methylacetophenone	151.075	3.3665	pos	M+H	C9H10O2	53.5	0	0.843294	-	-	-	49.8	CC(=O)C1=C(C)C=C(O)C=C1	-	其他类	Others	54474.9
Tetradecylamine	214.253	11.7522	pos	M+H	C14H31N	53.4	0	0.240606	-	HMDB0258887	-	50	CCCCCCCCCCCCCCN	-	其他类	Others	62395
Carvacrol	151.112	8.59353	pos	M+H	C10H14O	53.4	0	0.480468	C09840	HMDB0035770;HMDB0038707;HMDB0035770;LMPR0102090017	499-75-2;	49.5	CC1=C(O)C=C(C(C)C)C=C1	-	萜类	Terpenoids	9974.7
Hydrangenol	257.081	7.19163	pos	M+H	C15H12O4	53.4	0	-0.0830378	C10262	-	480-47-7	50.1	O=C1OC(C2=CC=C(O)C=C2)CC2=C1C(O)=CC=C2	-	其他类	Others	372668
Dehydrodiisoeugenol	327.159	4.05197	pos	M+H	C20H22O4	53.4	0	0.326182	-	HMDB0250949	-	48.9	CC=CC1=CC(OC)=C2OC(C3=CC=C(O)C(OC)=C3)C(C)C2=C1	-	黄酮类	Flavonoids	140006
Isoformononetin	267.066	6.62402	neg	M-H	C16H12O4	53.4	0	0.417038	C12125	HMDB0033994;LMPK12050039	-;486-63-5;	49.9	COC1=CC2=C(C=C1)C(=O)C(C1=CC=C(O)C=C1)=CO2	-	黄酮类	Flavonoids	45717.4
Salutaridine	328.154	3.82507	pos	M+H	C19H21NO4	53	0	0.373579	C05179	-	1936-18-1	49.8	COC1=CC23CCN(C)C(CC4=C2C(O)=C(OC)C=C4)C3=CC1=O	-	其他类	Others	1.49316e+06
Curdione	237.185	9.05777	pos	M+H	C15H24O2	53	0	0.0568955	C17493	HMDB0034714	13657-68-6	49.8	CC1=CCCC(C)C(=O)CC(C(C)C)C(=O)C1	-	萜类	Terpenoids	2492.38
Sedanonic acid lactone	193.123	4.13408	pos	M+H	C12H16O2	53	0	1.12493	C17875	-	-	48.9	CCCC=C1OC(=O)C2=C1CCCC2	-	其他类	Others	20995.2
Palmitic acid	255.233	13.245	neg	M-H	C16H32O2	52.9	0	-0.862301	C00249	HMDB0000220;LMFA01010001;PW_C000145	1957/10/3;57-10-3;	49.7	CCCCCCCCCCCCCCCC(=O)O	-	脂类	Lipids	7972.16
N-methylcoclaurine	300.159	3.53205	pos	M+H	C18H21NO3	52.7	0	0.164803	-	-	-	49.8	COC1=C(O)C=C2C(=C1)CCN(C)C2CC1=CC=C(O)C=C1	-	其他类	Others	150361
Hydroxycitric acid	189.003	0.653417	neg	M-H2O-H	C6H8O8	52.7	0	-3.56288	-	HMDB0031159	27750-10-3	49.1	O=C(O)CC(O)(C(=O)O)C(O)C(=O)O	羟基柠檬酸	有机酸及其衍生物	Organic acids and derivatives	271941
Isoquinoline	130.065	4.19658	pos	M+H	C9H7N	52.6	0	1.53397	C06323	HMDB0034244	119-65-3	49.8	C1=CC=C2C=NC=CC2=C1	-	其他类	Others	1258.4
Licoagroside D	447.13	6.80583	neg	M-H	C22H24O10	52.5	0	0.766784	-	-	-	49	COC1=C(O)C2=C(C=C1)C1COC3=C(C=CC(OC4OC(CO)C(O)C(O)C4O)=C3)C1O2	-	黄酮类	Flavonoids	28115.8
Loureirin b	299.129	6.97428	pos	M+H-H2O	C18H20O5	52.4	0	2.78892	-	HMDB0254175;LMPK12120604	_;	48.4	COC1=CC(OC)=C(CCC(=O)C2=CC=C(O)C=C2)C(OC)=C1	-	黄酮类	Flavonoids	49216.7
Dehydrodiconiferylalcohol	341.139	3.65657	pos	M+H-H2O	C20H22O6	52.4	0	1.15755	-	-	-	46.1	COC1=C(O)C=CC(C2OC3=C(C=C(C=CCO)C=C3OC)C2CO)=C1	-	黄酮类	Flavonoids	210143
Ethyl paraben	149.06	3.32677	pos	M+H-H2O	C9H10O3	52.3	0	0.804597	-	HMDB0032573	120-47-8	49.5	CCOC(=O)C1=CC=C(O)C=C1	-	酚酸类及其衍生物	Phenolic acids and derivatives	74230.7
Kojic acid	141.018	1.25165	neg	M-H	C6H6O4	52.3	0	-8.04698	C14516	HMDB0032923	501-30-4	48.1	O=C1C=C(CO)OC=C1O	-	其他类	Others	37902.1
2,3-Dihydroxytoluene	123.044	2.30907	neg	M-H	C7H8O2	52.3	0	-9.9983	C02923	HMDB0301753	488-17-5	48	CC1=C(O)C(O)=CC=C1	2，3 -二羟甲基	其他类	Others	122883
Norharman	169.076	3.74138	pos	M+H	C11H8N2	52.1	0	0.597348	C20157	HMDB0012897	244-63-3	49.2	C1=CC=C2C(=C1)NC1=C2C=CN=C1	-	吲哚及其衍生物	Indoles and derivatives	83867
Cannabispiradienone	243.102	6.37447	pos	M+H	C15H14O3	52.1	0	0.561742	-	-	-	48.6	COC1=CC2=C(C(O)=C1)C1(C=CC(=O)C=C1)CC2	-	其他类	Others	20966.4
Citrinin	233.081	5.06373	pos	M+H-H2O	C13H14O5	52	0	-0.4314	C16765	HMDB0041857	518-75-2	49.5	CC1=C2C(=COC(C)C2C)C(=O)C(C(=O)O)=C1O	-	-	-	183157
Quinoline	130.065	2.85565	pos	M+H	C9H7N	51.9	0	1.81077	C06413	HMDB0033731	91-22-5	49.1	C1=CC=C2N=CC=CC2=C1	-	其他类	Others	13067.3
2-Furanmethanol	99.0445	3.78333	pos	M+H	C5H6O2	51.8	0	4.89468	C20441	HMDB0013742	98-00-0	48.6	OCC1=CC=CO1	-	其他类	Others	17974
Piperidine	86.097	0.727117	pos	M+H	C5H11N	51.7	0	6.57014	C01746	HMDB0034301	110-89-4	47.8	C1CCNCC1	-	其他类	Others	577162
Verbasoside	461.167	4.08768	neg	M-H	C20H30O12	51.7	0	1.31133	-	HMDB0039233	61548-34-3	49.2	CC1OC(OC2C(O)C(CO)OC(OCCC3=CC(O)=C(O)C=C3)C2O)C(O)C(O)C1O	-	碳水化合物及其衍生物	Carbohydrates and derivatives	42393.3
3-Methyglutaric Acid	145.05	2.70462	neg	M-H	C6H10O4	51.6	0	-7.26096	-	-	-	48.1	CC(CC(=O)O)CC(=O)O	-	-	-	10087.8
Phenethyl acetate	165.091	4.2387	pos	M+H	C10H12O2	51.5	0	0.877491	C12303	HMDB0033945;HMDB0034093;HMDB0033945	103-45-7	49.3	CC(=O)OCCC1=CC=CC=C1	-	酚酸类及其衍生物	Phenolic acids and derivatives	18135.4
Oxymatrine	287.171	2.41467	pos	M+Na	C15H24N2O2	51.4	0	-5.77016	C10749	-	16837-52-8	46.2	O=C1CCCC2C3CCC[N+]4([O-])CCCC(CN12)C34	-	生物碱及其衍生物	Alkaloids and derivatives	52381.8
Salicylaldehyde oxime	136.039	4.06553	neg	M-H	C7H7NO2	51.4	0	-8.38214	-	-	-	48	ON=CC1=CC=CC=C1O	-	-	-	53114.2
Nicotinamide	123.055	0.727117	pos	M+H	C6H6N2O	51.3	0	1.68716	C00153	HMDB0001406;HMDB0303717	98-92-0;_	49.5	NC(=O)C1=CN=CC=C1	-	维生素类	Vitamins	260173
Neoechinulin a	322.156	7.54332	neg	M-H	C19H21N3O2	51.3	0	0.439274	-	-	-	49.4	C=CC(C)(C)C1=C(C=C2NC(=O)C(C)NC2=O)C2=CC=CC=C2N1	-	氨基酸及其衍生物	Amino acids and derivatives	11589.9
Ethyl arachidonate	355.263	12.3599	pos	M+Na	C22H36O2	51.1	0	6.82513	-	HMDB0062725	1808-26-0	48	CCCCCC=CCC=CCC=CCC=CCCCC(=O)OCC	-	脂类	Lipids	8.06201
2,3-Dihydroxybenzoic acid	137.023	1.41257	pos	M+H-H2O	C7H6O4	51	0	0.949739	C00196	HMDB0000397	303-38-8	49	O=C(O)C1=C(O)C(O)=CC=C1	-	酚酸类及其衍生物	Phenolic acids and derivatives	26865.4
Monoolein	398.326	12.983	pos	M+ACN+H	C21H40O4	50.8	0	0.0159592	-	HMDB0011567	129784-87-8	49.5	CCCCCCCCC=CCCCCCCCC(=O)OCC(O)CO	-	脂类	Lipids	365.231
Isopimaric acid	303.232	13.0918	pos	M+H	C20H30O2	50.7	0	-0.264176	C09118	HMDB0036811;LMPR0104080010	5835-26-7;	48.8	C=CC1(C)CCC2C(=CCC3C(C)(C(=O)O)CCCC23C)C1	-	萜类	Terpenoids	3832.92
Plantaginin	447.094	6.76365	neg	M-H	C21H20O11	50.7	0	1.38846	C17056	-	-	49.1	O=C1C=C(C2=CC=C(O)C=C2)OC2=CC(OC3OC(CO)C(O)C(O)C3O)=C(O)C(O)=C12	-	黄酮类	Flavonoids	12622
Boldine	328.154	3.22382	pos	M+H	C19H21NO4	50.4	0	-0.116351	C09365	-	476-70-0	49.3	COC1=C(O)C=C2CC3C4=C(C2=C1)C(OC)=C(O)C=C4CCN3C	-	生物碱及其衍生物	Alkaloids and derivatives	1.17482e+06
3,4-Dimethoxy-benzaldehyde	167.07	7.64842	pos	M+H	C9H10O3	50.3	0	0.461517	C02201	HMDB0032138	120-14-9	48.7	COC1=CC=C(C=O)C=C1OC	3，4 -二甲氧基苯甲醛	其他类	Others	13594.8
L-threonine	84.0449	15.997	pos	M+H-2H2O	C4H9NO3	50.2	0	4.68286	C00188	HMDB0000167;PW_C000109	72-19-5	48.5	CC(O)C(N)C(=O)O	-	氨基酸及其衍生物	Amino acids and derivatives	12014.5
Machilin d	345.17	4.05197	pos	M+H	C20H24O5	49.8	0	-0.350498	-	-	-	48.7	CC=CC1=CC(OC)=C(OC(C)C(O)C2=CC(OC)=C(O)C=C2)C=C1	-	木脂素类及其衍生物	Lignans and derivatives	112965
Caffeic acid 3-glucoside	341.088	2.85865	neg	M-H	C15H18O9	49.8	0	0.33605	C10431	HMDB0303040	24959-81-7;_	48.7	O=C(O)C=CC1=CC(OC2OC(CO)C(O)C(O)C2O)=C(O)C=C1	-	碳水化合物及其衍生物	Carbohydrates and derivatives	115360
Phenacylamine	136.076	1.02713	pos	M+H	C8H9NO	49.7	0	0.719664	-	HMDB0032628	613-89-8	49.3	NCC(=O)C1=CC=CC=C1	苯酰甲胺	其他类	Others	263123
Atractylenolide I	231.138	8.83585	pos	M+H	C15H18O2	49.7	0	-0.0385076	C17885	-;HMDB0248706	-;_	49.1	C=C1CCCC2(C)C=C3OC(=O)C(C)=C3CC12	-	其他类	Others	1619.25
(+)-Nortrachelogenin	373.13	5.00245	neg	M-H	C20H22O7	49.7	0	0.628432	C10725	HMDB0030598	34444-37-6	48.7	COC1=C(O)C=CC(CC2COC(=O)C2(O)CC2=CC(OC)=C(O)C=C2)=C1	-	木脂素类及其衍生物	Lignans and derivatives	42120.7
Stylopine	356.149	8.94703	pos	M+CH3OH+H	C19H17NO4	49.2	0	-0.26342	C05175	-	84-39-9	48.4	C1=CC2=C(OCO2)C2=C1CC1C3=CC4=C(C=C3CCN1C2)OCO4	-	生物碱及其衍生物	Alkaloids and derivatives	21873.8
3-Carboxy-4-methoxy-N-methyl-2-pyridone	182.045	1.20965	neg	M-H	C8H9NO4	49.2	0	-4.46153	C04447	-	-	47.6	COC1=C(C(=O)O)C(=O)N(C)C=C1	-	其他类	Others	9779.42
Alisol A	513.358	15.1651	pos	M+Na	C30H50O5	49.1	0	5.02865	C17459	-;HMDB0248140	19885-10-0;_	48.4	CC(CC(O)C(O)C(C)(C)O)C1=C2CC(O)C3C4(C)CCC(=O)C(C)(C)C4CCC3(C)C2(C)CC1	-	萜类	Terpenoids	8520.16
4-Methoxysalicylic acid	169.05	1.45442	pos	M+H	C8H8O4	49	0	0.782347	-	-	-	49.1	COC1=CC(O)=C(C(=O)O)C=C1	-	酚酸类及其衍生物	Phenolic acids and derivatives	201141
Farnesol	245.186	3.34608	pos	M+Na	C15H26O	49	0	-7.22772	C06081	-;HMDB0004305;HMDB0243636	4602-84-0;_	46.4	CC(C)=CCCC(C)=CCCC(C)=CCO	-	萜类	Terpenoids	20080.9
Eucommiol	153.091	3.53205	pos	M+H-2H2O	C9H16O4	48.9	0	0.657893	C17878	-	55930-44-4	48.8	OCCC1C(CO)=C(CO)CC1O	-	萜类	Terpenoids	20473.8
Dihydromorin	305.066	3.1853	pos	M+H	C15H12O7	48.8	0	0.0749961	-	-	-	49	O=C1C2=C(O)C=C(O)C=C2OC(C2=C(O)C=C(O)C=C2)C1O	-	黄酮类	Flavonoids	112920
Beta-Sitostenone	413.378	14.2237	pos	M+H	C29H48O	48.6	0	0.382097	C00014	HMDB0033934;LMST01040249	1058-61-3;	48.5	CCC(CCC(C)C1CCC2C3CCC4=CC(=O)CCC4(C)C3CCC12C)C(C)C	-	甾体及其衍生物	Steroids and steroid derivatives	6355.84
7-amino-4-methylcoumarin	176.071	3.82507	pos	M+H	C10H9NO2	48.4	0	1.45952	C01386	HMDB0247230	26093-31-2;_	48.2	CC1=CC(=O)OC2=C1C=CC(N)=C2	-	-	-	827.231
Zeatin	220.118	2.41467	pos	M+H	C10H13N5O	48.2	0	-5.7251	C00371	HMDB0012204	1637-39-4	47.6	CC(=CCNC1=NC=NC2=C1NC=N2)CO	-	其他类	Others	433519
Mosloflavone	299.092	7.19163	pos	M+H	C17H14O5	48	0	0.593183	-	LMPK12111099	0	48.6	COC1=C(OC)C(O)=C2C(=O)C=C(C3=CC=CC=C3)OC2=C1	-	黄酮类	Flavonoids	77360.1
Berberine	673.255	4.7947	pos	2M+H	C20H18NO4+	48	0	0.172404	C00757	HMDB0003409	2086-83-1	47.1	COC1=C(OC)C2=C[N+]3=C(C=C2C=C1)C1=CC2=C(C=C1CC3)OCO2	-	其他类	Others	674839
Isocorydine	342.17	7.10603	pos	M+H	C20H23NO4	47.9	0	-1.3917	C09549	HMDB0030184	475-67-2	48.3	COC1=C(O)C2=C(C=C1)CC1C3=C2C(OC)=C(OC)C=C3CCN1C	-	生物碱及其衍生物	Alkaloids and derivatives	1.00137e+06
Gomisin R	401.159	8.39597	pos	M+H	C22H24O7	47.8	0	0.00123902	-	-	-	47.9	COC1=C2C(=CC3=C1OCO3)CC(C)C(C)C(O)C1=CC3=C(OCO3)C(OC)=C12	-	鞣质	Tannins	37453.6
Norcimifugin	293.102	5.90452	pos	M+H	C15H16O6	47.8	0	-0.79421	-	-	-	48.6	CC(C)(O)C1CC2=C(C=C3OC(CO)=CC(=O)C3=C2O)O1	-	其他类	Others	342998
Lotaustralin	262.128	0.6738	pos	M+H	C11H19NO6	47.8	0	-0.278207	C08334	HMDB0033865	534-67-8	48.9	CCC(C)(C#N)OC1OC(CO)C(O)C(O)C1O	-	碳水化合物及其衍生物	Carbohydrates and derivatives	737981
Lomatin	247.096	6.33527	pos	M+H	C14H14O4	47.7	0	-0.39561	-	-	-	49	CC1(C)OC2=C(CC1O)C1=C(C=C2)C=CC(=O)O1	-	香豆素类及其衍生物	Coumarins and derivatives	4.05045e+06
Boschnialactone	155.107	4.21743	pos	M+H	C9H14O2	47.6	0	0.544873	C09772	-	17957-87-8	48.7	CC1CCC2CC(=O)OCC12	-	萜类	Terpenoids	13171
N-Methylglutamic acid	162.076	0.619967	pos	M+H	C6H11NO4	47.5	0	0.327776	C01046	HMDB0062660	35989-16-3	48.4	CNC(CCC(=O)O)C(=O)O	-	氨基酸及其衍生物	Amino acids and derivatives	248305
Benzylideneacetone	147.08	13.8991	pos	M+H	C10H10O	47.4	0	0.178533	-	HMDB0031617	122-57-6	48.8	CC(=O)C=CC1=CC=CC=C1	-	-	-	7289.15
Emodin anthrone	257.081	8.57153	pos	M+H	C15H12O4	47.3	0	1.1052	-	HMDB0036457	491-60-1	48.4	CC1=CC2=C(C(=O)C3=C(C=C(O)C=C3O)C2)C(O)=C1	-	醌类	Quinones	26835.5
3,7,4'-Trihydroxyflavone	269.046	6.60153	neg	M-H	C15H10O5	47.3	0	0.504536	C10037	HMDB0034004	2034-65-3	46.9	O=C1C(O)=C(C2=CC=C(O)C=C2)OC2=CC(O)=CC=C12	-	黄酮类	Flavonoids	12031.8
Isoliquiritigenin	257.081	6.31315	pos	M+H	C15H12O4	46.9	0	-0.486127	C08650	HMDB0037316;LMPK12120096	961-29-5;	48.8	O=C(C=CC1=CC=C(O)C=C1)C1=C(O)C=C(O)C=C1	-	黄酮类	Flavonoids	749773
Proline betaine	144.102	0.6738	pos	M+H	C7H13NO2	46.9	0	0.3306	C10172	HMDB0004827	471-87-4	47.7	C[N+]1(C)CCCC1C(=O)[O-]	水苏碱	氨基酸及其衍生物	Amino acids and derivatives	424626
Ephedrine	166.123	2.50158	pos	M+H	C10H15NO	46.5	0	0.946034	C01575	HMDB0015451	299-42-3	48.4	CNC(C)C(O)C1=CC=CC=C1	-	其他类	Others	1152.83
2-methylpyridin-3-ol	110.06	0.65605	pos	M+H	C6H7NO	46.4	0	3.13581	-	-	-	48.2	CC1=C(O)C=CC=N1	-	-	-	304135
Phloretin	275.091	4.50803	pos	M+H	C15H14O5	46.3	0	-0.449972	C00774	HMDB0003306;HMDB0029646;LMPK12120525	60-82-2;7507-89-3;	48.6	O=C(CCC1=CC=C(O)C=C1)C1=C(O)C=C(O)C=C1O	-	黄酮类	Flavonoids	324744
Protopine	408.144	5.10613	pos	M+CH3OH+Na	C20H19NO5	45.9	0	5.94703	C05189	HMDB0003920	130-86-9	47.2	CN1CCC2=C(C=C3OCOC3=C2)C(=O)CC2=C(C1)C1=C(C=C2)OCO1	-	生物碱及其衍生物	Alkaloids and derivatives	271015
Oxan-2-ylmethanol	117.091	2.9799	pos	M+H	C6H12O2	45.9	0	2.45111	-	-	-	48.1	OCC1CCCCO1	-	-	-	31703.6
Licarin a	390.17	10.1851	pos	M+ACN+Na	C20H22O4	45.6	0	6.07345	C10650	HMDB0033319	51020-86-1	46.9	CC=CC1=CC2=C(OC(C3=CC(OC)=C(O)C=C3)C2C)C(OC)=C1	-	黄酮类	Flavonoids	73198.7
4-hydroxyproline	132.066	0.69155	pos	M+H	C5H9NO3	45.6	0	1.52008	C01157	HMDB0000725;PW_C002643	51-35-4	47.5	O=C(O)C1CC(O)CN1	-	氨基酸及其衍生物	Amino acids and derivatives	17167.8
Caffeic Acid Methyl Ester	195.065	3.32677	pos	M+H	C10H10O4	45.5	0	1.01249	-	-	-	48.3	COC(=O)C=CC1=CC(O)=C(O)C=C1	-	酚酸类及其衍生物	Phenolic acids and derivatives	251175
Taccalonolide a	703.301	5.48523	pos	M+H	C36H46O14	45.5	0	6.44898	C08635	-;LMST01160016	108885-68-3;	44.6	CC(=O)OC1C(OC(C)=O)C2(C)C(C(OC(C)=O)C3C2C(C)C=C2OC(=O)C(C)(O)C23C)C2C(O)C(=O)C3CC4OC4C(OC(C)=O)C3(C)C12	-	-	-	54443.2
Methyl-4-O-methylgallate	199.06	2.77343	pos	M+H	C9H10O5	45.5	0	0.926083	-	-	-	46.8	COC(=O)C1=CC(O)=C(OC)C(O)=C1	-	酚酸类及其衍生物	Phenolic acids and derivatives	19828.5
Pteleine	230.081	2.95988	pos	M+H	C13H11NO3	45.4	0	0.234432	-	HMDB0037614	2221-41-2	48.3	COC1=CC2=C(C=C1)N=C1OC=CC1=C2OC	-	其他类	Others	56144.4
5-O-Methylembelin	307.192	10.039	neg	M-H	C18H28O4	45.2	0	0.49123	C10373	HMDB0040867;LMPK15050007	56005-10-8;	48.1	CCCCCCCCCCCC1=C(O)C(=O)C=C(OC)C1=O	2-羟基-5-甲氧基-3-十一烷基[1,4]苯醌	醌类	Quinones	21386.7
Sweroside	357.119	3.2272	neg	M-H	C16H22O9	45.2	0	0.810477	C17071	-;HMDB0258643	14215-86-2;_	47.1	C=CC1C(OC2OC(CO)C(O)C(O)C2O)OC=C2C(=O)OCCC21	-	碳水化合物及其衍生物	Carbohydrates and derivatives	67905.4
Alpha-methylene-gamma-butyrolactone	99.0445	0.69155	pos	M+H	C5H6O2	44.9	0	4.72475	C20578	HMDB0246945	-	47.7	C=C1CCOC1=O	-	-	-	73814.1
Sphondin	217.05	4.19658	pos	M+H	C12H8O4	44.9	0	0.343121	C18081	HMDB0302839	483-66-9;_	48.4	COC1=C2OC=CC2=C2OC(=O)C=CC2=C1	-	香豆素类及其衍生物	Coumarins and derivatives	192187
Cyclo-(Leu-Thr)	197.129	3.24505	pos	M+H-H2O	C10H18N2O3	44.7	0	0.934129	-	-	-	48.1	CC(C)CC1NC(=O)C(C(C)O)NC1=O	-	-	-	37598.7
1-Monopalmitin	313.274	13.2877	pos	M+H-H2O	C19H38O4	44.6	0	-0.321229	-	HMDB0011564	32899-41-5	47.8	CCCCCCCCCCCCCCCC(=O)OCC(O)CO	-	脂类	Lipids	985.247
Phellopterin	342.135	3.88555	pos	M+ACN+H	C17H16O5	44.5	0	3.11531	C17047	HMDB0256386	2543-94-4;_	47.5	COC1=C2C=COC2=C(OCC=C(C)C)C2=C1C=CC(=O)O2	-	香豆素类及其衍生物	Coumarins and derivatives	784111
Phillygenin	427.175	8.92457	pos	M+CH3OH+Na	C21H24O6	44.5	0	5.647	C22586	-	487-39-8	46.9	COC1=C(O)C=CC(C2OCC3C(C4=CC(OC)=C(OC)C=C4)OCC23)=C1	-	木脂素类及其衍生物	Lignans and derivatives	17925.5
Murralongin	257.082	7.12273	neg	M-H	C15H14O4	44.5	0	-0.424127	-	-	-	48	COC1=C(C(C=O)=C(C)C)C2=C(C=C1)C=CC(=O)O2	-	香豆素类及其衍生物	Coumarins and derivatives	4587.3
5-Hydroxytryptamine	159.092	2.85565	pos	M+H-H2O	C10H12N2O	44.3	0	0.197151	C00780	HMDB0000259	50-67-9	48	NCCC1=CNC2=C1C=C(O)C=C2	5-羟色胺	吲哚及其衍生物	Indoles and derivatives	72651.2
Germacrone	219.174	8.24172	pos	M+H	C15H22O	44.2	0	0.115463	C16966	-;HMDB0252704	6902-91-6;_	48	CC1=CCC(=C(C)C)C(=O)CC(C)=CCC1	-	萜类	Terpenoids	3958.5
Retinal	285.221	15.1205	pos	M+H	C20H28O	44.1	0	-0.305168	C00376	HMDB0001358;HMDB0244342;LMPR01090002;PW_C001048	116-31-4;_;	48	CC(C=CC=C(C)C=CC1=C(C)CCCC1(C)C)=CC=O	-	维生素类	Vitamins	11829.3
Sedanolide	159.117	15.1329	pos	M+H-2H2O	C12H18O2	44	0	-0.0636026	C17002	HMDB0034450	4567-33-3	48.2	CCCCC1OC(=O)C2=CCCCC21	-	其他类	Others	430.141
Oxyimperatorin	287.091	6.80238	pos	M+H	C16H14O5	43.9	0	0.169073	-	-	-	47.2	CC1(C)OC1COC1=C2OC(=O)C=CC2=CC2=C1OC=C2	-	香豆素类及其衍生物	Coumarins and derivatives	24650.9
3-hydroxycinnamic acid	165.055	1.02713	pos	M+H	C9H8O3	43.7	0	0.684161	C12621	HMDB0001713	14755-02-3	48.2	O=C(O)C=CC1=CC=CC(O)=C1	-	酚酸类及其衍生物	Phenolic acids and derivatives	320066
Worenine	334.108	5.16963	pos	M+	C20H16NO4+	43.6	0	-0.1193	C17083	-	-	47	CC1=C2C=C3OCOC3=CC2=C[N+]2=C1C1=CC3=C(C=C1CC2)OCO3	-	生物碱及其衍生物	Alkaloids and derivatives	867345
Dihydrochelerythrine	350.138	6.29235	pos	M+H	C21H19NO4	43.4	0	-1.31398	-	HMDB0251295	-	47.7	COC1=CC=C2C3=CC=C4C=C5OCOC5=CC4=C3N(C)CC2=C1OC	-	生物碱及其衍生物	Alkaloids and derivatives	1.95081e+07
Nor-dentatin	367.154	8.92457	pos	M+CH3OH+Na	C19H20O4	43.3	0	7.47286	-	-	-	46.3	C=CC(C)(C)C1=C2OC(=O)C=CC2=C(O)C2=C1OC(C)(C)C=C2	-	-	-	32326.1
L-Glutathione	340.118	9.96268	pos	M+CH3OH+H	C10H17N3O6S	43.3	0	1.30607	C00051	HMDB0000125	70-18-8	45.9	NC(CCC(=O)NC(CS)C(=O)NCC(=O)O)C(=O)O	-	-	-	71207.6
Sedanonic acid	209.118	5.8419	neg	M-H	C12H18O3	43.3	0	-2.84537	-	HMDB0032871	6697-07-0	47.4	CCCCC(=O)C1CCCC=C1C(=O)O	-	有机酸及其衍生物	Organic acids and derivatives	4999.78
Ectoine	143.082	0.65605	pos	M+H	C6H10N2O2	43.2	0	0.567141	C06231	HMDB0240650	96702-03-3	47.4	CC1=NCCC(C(=O)O)N1	依克多因	氨基酸及其衍生物	Amino acids and derivatives	19544.2
Fraxidin	445.114	6.1899	pos	2M+H	C11H10O5	43.2	0	1.91691	C17479	-	525-21-3	47.4	COC1=C(O)C(OC)=C2OC(=O)C=CC2=C1	-	香豆素类及其衍生物	Coumarins and derivatives	22906
Monobutyl phthalate	221.081	5.7802	neg	M-H	C12H14O4	43	0	-2.2876	-	HMDB0013247	131-70-4	47.4	CCCCOC(=O)C1=CC=CC=C1C(=O)O	-	-	-	10288.6
Bilobol	336.29	5.26625	pos	M+NH4	C21H34O2	42.9	0	0.418405	C10770	-;LMPK15030001	22910-86-7;	44.7	CCCCCCC=CCCCCCCCC1=CC(O)=CC(O)=C1	-	其他类	Others	318400
Isoelemicin	209.117	6.17008	pos	M+H	C12H16O3	42.8	0	0.368208	C16975	HMDB0029867	5273-85-8	47.4	CC=CC1=CC(OC)=C(OC)C(OC)=C1	-	其他类	Others	533.231
Carbidopa	227.103	2.3495	pos	M+H	C10H14N2O4	42.8	0	-0.176492	-	HMDB0014336;HMDB0246122	28860-95-9;_	47.2	CC(CC1=CC(O)=C(O)C=C1)(NN)C(=O)O	卡比多巴	酚酸类及其衍生物	Phenolic acids and derivatives	42857.8
Catalpol	343.104	2.22443	neg	M-H2O-H	C15H22O10	42.6	0	0.44157	C09773	-;HMDB0242754;LMPR0102070007	2415-24-9;_;	47.6	OCC1OC(OC2OC=CC3C(O)C4OC4(CO)C23)C(O)C(O)C1O	-	碳水化合物及其衍生物	Carbohydrates and derivatives	763729
3-Methyl-2-oxobutanoic acid	117.055	0.7449	pos	M+H	C5H8O3	42.4	0	2.37238	C00141	HMDB0000019	759-05-7	47.3	CC(C)C(=O)C(=O)O	3-甲基-2-氧代丁酸	有机酸及其衍生物	Organic acids and derivatives	76310.1
Picolinic acid	124.04	2.26628	pos	M+H	C6H5NO2	42.3	0	2.17978	C10164	HMDB0002243	98-98-6	47.3	O=C(O)C1=CC=CC=N1	-	其他类	Others	110904
Purpurin	255.03	9.88297	neg	M-H	C14H8O5	42.2	0	-0.26267	C10395	HMDB0256928;LMPK12140007	81-54-9;_;	47.7	O=C1C2=CC=CC=C2C(=O)C2=C1C(O)=CC(O)=C2O	-	醌类	Quinones	58508.3
2-Hydroxymethylclavam	144.066	1.66995	pos	M+H	C6H9NO3	42.1	0	0.925375	C17357	-	66036-39-3	47.8	O=C1CC2OC(CO)CN12	-	其他类	Others	191802
Pinolenic acid	279.231	11.1301	pos	M+H	C18H30O2	41.7	0	-1.85316	-	HMDB0256562;LMFA01030344	_;	45.7	CCCCCC=CCC=CCCC=CCCCC(=O)O	-	脂类	Lipids	1346.33
Dihydrocoumarin	131.049	5.90452	pos	M+H-H2O	C9H8O2	41.6	0	1.15906	C02274	HMDB0036626	119-84-6	47.4	O=C1CCC2=CC=CC=C2O1	二氢香豆素	香豆素类及其衍生物	Coumarins and derivatives	122015
Formononetin 7-O-beta-D-glucoside-6''-O-malonate	517.132	7.21333	pos	M+H	C25H24O12	41.6	0	-4.55752	-	-	-	46	COC1=CC=C(C2=COC3=C(C=CC(OC4OC(COC(=O)CC(=O)O)C(O)C(O)C4O)=C3)C2=O)C=C1	-	黄酮类	Flavonoids	673981
1-Butylamine	74.0971	13.8336	pos	M+H	C4H11N	41.6	0	9.41098	-	HMDB0031321	109-73-9	45.4	CCCCN	1 -丁胺	其他类	Others	36182.9
Sclareol Glycol	277.216	13.3963	pos	M+Na	C16H30O2	41.6	0	9.12687	-	-	-	45.7	CC1(C)CCCC2(C)C1CCC(C)(O)C2CCO	-	-	-	120529
Liquidambaric lactone	510.356	13.7216	pos	M+ACN+H	C30H44O4	41.5	0	-4.58823	-	-	-	46	CC1(C)CCC23CCC4(C)C5(C)CCC6C(C)(C)C(=O)CCC6(C)C5C5OC5C4(OC2=O)C3C1	-	萜类	Terpenoids	6135.43
Betaine	140.068	15.4022	pos	M+Na	C5H11NO2	41.4	0	0.923563	C00719	-;HMDB0000043;PW_C000030	107-43-7;6915-17-9	47.2	C[N+](C)(C)CC(=O)[O-]	-	有机酸及其衍生物	Organic acids and derivatives	128.319
Diosgenin	415.321	12.917	pos	M+H	C27H42O3	41.4	0	0.515154	C08898	-;HMDB0242671;LMST01080037	512-04-9;_;	47.1	CC1CCC2(OC1)OC1CC3C4CC=C5CC(O)CCC5(C)C4CCC3(C)C1C2C	-	萜类	Terpenoids	956.404
4-Isopropylbenzaldehyde	149.096	13.8991	pos	M+H	C10H12O	41.3	0	0.239331	C06577	HMDB0002214	122-03-2	47.9	CC(C)C1=CC=C(C=O)C=C1	-	萜类	Terpenoids	44727.2
(2s)-5,7,2',5'-Tetrahydroxy-6-methoxyflavanone	319.081	3.61485	pos	M+H	C16H14O7	41.3	0	-0.156934	-	-	-	47.1	-	-	黄酮类	Flavonoids	90317.2
Alizarin 1-methyl ether	255.065	4.63147	pos	M+H	C15H10O4	41.2	0	-0.262752	-	-	-	45	COC1=C(O)C=CC2=C1C(=O)C1=CC=CC=C1C2=O	-	醌类	Quinones	227115
Rhoeadine	406.128	5.10613	pos	M+Na	C21H21NO6	41.2	0	5.18519	C09619	-	2718-25-4	45.4	COC1OC2C3=CC4=C(C=C3CCN(C)C2C2=CC=C3OCOC3=C21)OCO4	-	生物碱及其衍生物	Alkaloids and derivatives	60685
Isoscoparin	463.124	3.63527	pos	M+H	C22H22O11	41.1	0	0.120997	C05990	-;LMPK12110738	20013-23-4;	46	COC1=C(O)C=CC(C2=CC(=O)C3=C(C=C(O)C(C4OC(CO)C(O)C(O)C4O)=C3O)O2)=C1	-	黄酮类	Flavonoids	81354.6
Lawsone methyl ether	187.039	9.88297	neg	M-H	C11H8O3	41.1	0	-4.45064	-	-	-	46.6	COC1=CC(=O)C2=CC=CC=C2C1=O	-	-	-	6142.92
7,4'-Dihydroxyflavone	253.05	6.31278	neg	M-H	C15H10O4	41	0	-0.70908	C12123	HMDB0247290;LMPK12110035	2196-14-7;_;	47.6	O=C1C=C(C2=CC=C(O)C=C2)OC2=C1C=CC(O)=C2	-	黄酮类	Flavonoids	515570
2,3,4-trihydroxybenzoic acid	169.013	1.27282	neg	M-H	C7H6O5	41	0	-5.67267	-	HMDB0059964	610-02-6	46.8	O=C(O)C1=CC=C(O)C(O)=C1O	-	-	-	4.1572e+06
Dihydrocaffeic acid	181.05	2.81577	neg	M-H	C9H10O4	40.9	0	-4.54238	C10447	HMDB0000423	1078-61-1	46.8	O=C(O)CCC1=CC(O)=C(O)C=C1	-	-	-	210796
Ethyl beta-d-glucopyranoside	173.081	2.66982	pos	M+H-2H2O	C8H16O6	40.7	0	1.06254	-	HMDB0029968	3198-49-0	46.9	CCOC1OC(CO)C(O)C(O)C1O	-	碳水化合物及其衍生物	Carbohydrates and derivatives	2686.32
Farrerol	299.093	10.1527	neg	M-H	C17H16O5	40.7	0	0.177563	C09734	-;LMPK12140302	24211-30-1;	47.3	CC1=C(O)C(C)=C2OC(C3=CC=C(O)C=C3)CC(=O)C2=C1O	-	黄酮类	Flavonoids	17362.6
D-(-)-Fructose	201.037	0.884617	neg	M+Na-2H	C6H12O6	40.6	0	-4.57705	C02336	HMDB0000660	53188-23-1	45.7	OCC1OC(O)(CO)C(O)C1O	-	-	-	6779.56
Dihydromethysticin	277.107	4.59207	pos	M+H	C15H16O5	40.5	0	-0.0250858	C09926	HMDB0030791	19902-91-1	47.4	COC1=CC(=O)OC(CCC2=CC3=C(C=C2)OCO3)C1	二氢麻醉椒苦素	其他类	Others	126089
Piperonyl alcohol	194.081	3.82507	pos	M+ACN+H	C8H8O3	40.4	0	1.58514	-	-	-	47.4	OCC1=CC=C2OCOC2=C1	-	其他类	Others	10747.4
Helicid	283.082	4.17507	neg	M-H	C13H16O7	40.4	0	0.111249	-	-	-	47.7	O=CC1=CC=C(OC2OC(CO)C(O)C(O)C2O)C=C1	豆腐果苷	碳水化合物及其衍生物	Carbohydrates and derivatives	72.4068
Palmitic amide	256.263	11.6847	pos	M+H	C16H33NO	40.3	0	-0.061591	-	HMDB0012273	629-54-9	47.4	CCCCCCCCCCCCCCCC(N)=O	棕榈酰胺	脂质	Lipids	13925.7
Chelidonine	354.134	4.6919	pos	M+H	C20H19NO5	40.3	0	0.591707	C12242	-;HMDB0249900	476-32-4;_	46.8	CN1CC2=C(C=CC3=C2OCO3)C2C(O)CC3=CC4=C(C=C3C21)OCO4	-	生物碱及其衍生物	Alkaloids and derivatives	215650
Methyltestosterone	303.232	13.3963	pos	M+H	C20H30O2	40.3	0	-0.499991	C07198	HMDB0015655;HMDB0259471	58-18-4;_	46.8	CC12CCC(=O)C=C1CCC1C2CCC2(C)C1CCC2(C)O	-	-	-	1735.48
Flavokawain c	301.107	7.75657	pos	M+H	C17H16O5	40.2	0	-0.514643	-	HMDB0030875	37308-75-1	46.7	COC1=CC(O)=C(C(=O)C=CC2=CC=C(O)C=C2)C(OC)=C1	-	类黄酮	Flavonoids	14621.3
Isoeugenitol	207.065	4.34235	pos	M+H	C11H10O4	40.1	0	0.173391	-	HMDB0029472	479-06-1	47.4	CC1=CC(=O)C2=C(O)C=C(O)C(C)=C2O1	-	其他类	Others	53334.8
4-hydroxycoumarin	221.045	4.44273	neg	M+Hac-H	C9H6O3	40.1	0	-3.16025	C20414	-	1076-38-6	47.1	O=C1C=C(O)C2=CC=CC=C2O1	-	香豆素类及其衍生物	Coumarins and derivatives	20951.4
Noradrenaline	204.043	6.60153	neg	M+Cl	C8H11NO3	40	0	-4.07334	C00547	HMDB0000216	51-41-2	46.7	NCC(O)C1=CC(O)=C(O)C=C1	-	其他类	Others	132.317
5-Acetylsalicylic acid	181.05	2.28712	pos	M+H	C9H8O4	39.9	0	0.634926	-	-	-	47.2	CC(=O)C1=CC(C(=O)O)=C(O)C=C1	-	-	-	141582
4-Hydroxycinnamamide	164.071	1.20318	pos	M+H	C9H9NO2	39.6	0	0.485009	-	-	-	47.3	NC(=O)C=CC1=CC=C(O)C=C1	-	酚酸类及其衍生物	Phenolic acids and derivatives	486988
Methyl veratrate	195.066	4.55085	neg	M-H	C10H12O4	39.4	0	-3.49357	-	-	-	46.4	COC(=O)C1=CC(OC)=C(OC)C=C1	-	酚酸类及其衍生物	Phenolic acids and derivatives	17051.9
3'-Hydroxyacetophenone	135.044	2.2877	neg	M-H	C8H8O2	39.3	0	-8.46044	-	-	-	45.7	CC(=O)C1=CC(O)=CC=C1	-	其他类	Others	49547.1
D-Mannoheptulose	191.055	0.63515	neg	M-H2O-H	C7H14O7	39.3	0	-4.08039	C08236	HMDB0029935	60426-75-7	46.7	O=C(CO)C(O)C(O)C(O)C(O)CO	-	碳水化合物及其衍生物	Carbohydrates and derivatives	1.14493e+06
Threonic Acid	135.029	0.6159	neg	M-H	C4H8O5	39.3	0	-8.98401	C01620	HMDB0000943	7306-96-9	45.6	O=C(O)C(O)C(O)CO	-	碳水化合物及其衍生物	Carbohydrates and derivatives	299089
Methoxsalen	217.05	3.864	pos	M+H	C12H8O4	38.8	0	0.214837	C01864	HMDB0014693	298-81-7	47	COC1=C2OC(=O)C=CC2=CC2=C1OC=C2	-	香豆素类及其衍生物	Coumarins and derivatives	53457.8
Noreleagnine	173.107	2.93837	pos	M+H	C11H12N2	38.8	0	0.48755	-	HMDB0012488	-	45.3	C1=CC=C2C3=C(CNCC3)NC2=C1	-	-	-	1746.41
Isodemethylwedelolactone	299.02	6.18715	neg	M-H	C15H8O7	38.6	0	0.373688	-	-	-	46.9	O=C1OC2=C(C=C(O)C=C2O)C2=C1C1=CC(O)=C(O)C=C1O2	-	黄酮类	Flavonoids	61526.4
Nootkatone	219.174	13.4181	pos	M+H	C15H22O	38.4	0	-0.4143	C17914	-;HMDB0013687	4674-50-4	46	C=C(C)C1CCC2=CC(=O)CC(C)C2(C)C1	-	萜类	Terpenoids	8601.81
Sarcosine	90.0555	0.638233	pos	M+H	C3H7NO2	38.3	0	5.82927	C00213	HMDB0000271;PW_C000185	107-97-1	43.6	CNCC(=O)O	-	氨基酸及其衍生物	Amino acids and derivatives	47883
3-(4-Hydroxyphenyl)-1-Propanol	151.075	7.39538	neg	M-H	C9H12O2	38.3	0	-7.32596	-	HMDB0032599	10210-17-0	45.1	OCCCC1=CC=C(O)C=C1	-	-	-	1878.97
5-hydroxymethyl-2-furancarboxylic acid	143.034	2.71082	pos	M+H	C6H6O4	38.2	0	1.17575	C20448	HMDB0002432	6338-41-6	46.5	O=C(O)C1=CC=C(CO)O1	-	其他类	Others	64558.8
3-(2-hydroxyphenyl)propanoic acid	131.049	10.9335	pos	M+H-2H2O	C9H10O3	38.2	0	0.897399	C01198	HMDB0033752	495-78-3	46.9	O=C(O)CCC1=CC=CC=C1O	3-（2-羟基苯基）丙酸	酚酸类及其衍生物	Phenolic acids and derivatives	62476.3
5,7-dimethoxycoumarin	207.065	9.27917	pos	M+H	C11H10O4	38	0	0.382786	-	HMDB0032952	487-06-9	46.9	COC1=CC2=C(C=CC(=O)O2)C(OC)=C1	-	香豆素类及其衍生物	Coumarins and derivatives	27638.2
Adipic acid	145.05	1.16832	neg	M-H	C6H10O4	38	0	-7.5307	C06104	HMDB0000448;LMFA01170048	124-04-9;	45.1	O=C(O)CCCCC(=O)O	-	脂类	Lipids	25628.4
Diethyl phthalate	205.086	7.21333	pos	M+H-H2O	C12H14O4	37.9	0	0.683371	C14175	HMDB0094660	84-66-2;_	45.6	CCOC(=O)C1=CC=CC=C1C(=O)OCC	-	酚酸类及其衍生物	Phenolic acids and derivatives	26514.4
Aromadendrane-4,10-diol	283.192	12.3694	neg	M+FA-H	C15H26O2	37.8	0	0.274961	-	-	-	47	-	-	萜类	Terpenoids	712.563
Tetrahydropalmatine	356.185	4.05197	pos	M+H	C21H25NO4	37.6	0	-0.412993	C02890	-	483-14-7	46.6	COC1=C(OC)C=C2C(=C1)CCN1CC3=C(C=CC(OC)=C3OC)CC21	-	生物碱及其衍生物	Alkaloids and derivatives	163130
Methyl benzoate	178.086	1.7994	pos	M+ACN+H	C8H8O2	37.6	0	0.825211	C20645	-;HMDB0033968	93-58-3	40.9	COC(=O)C1=CC=CC=C1	-	酚酸类及其衍生物	Phenolic acids and derivatives	1.75354e+06
Deoxyvasicinone	187.087	3.14398	pos	M+H	C11H10N2O	37.5	0	1.0743	C10659	-	530-53-0	46	O=C1C2=CC=CC=C2N=C2CCCN21	-	其他类	Others	7661.85
Fraxetin	209.044	3.90412	pos	M+H	C10H8O5	37.2	0	0.169815	C09265	-	574-84-5	46.7	COC1=C(O)C(O)=C2OC(=O)C=CC2=C1	-	香豆素类及其衍生物	Coumarins and derivatives	49918.7
Steviol	283.206	14.2918	pos	M+H-2H2O	C20H30O3	37.1	0	-0.370027	C20212	-;HMDB0036706;LMPR01040120	471-80-7;	46.5	C=C1CC23CCC4C(C)(C(=O)O)CCCC4(C)C2CCC1(O)C3	甜菊醇	萜类	Terpenoids	2787.22
Myristicin	175.076	3.74138	pos	M+H-H2O	C11H12O3	36.8	0	0.931367	C10480	HMDB0035873	607-91-0	46	C=CCC1=CC2=C(OCO2)C(OC)=C1	-	其他类	Others	20147.7
Citropten	207.065	4.07312	pos	M+H	C11H10O4	36.7	0	0.667441	-	HMDB0032952	487-06-9	46.6	COC1=CC(OC)=C2C=CC(=O)OC2=C1	-	香豆素类及其衍生物	Coumarins and derivatives	66877
Scopolamine	326.139	3.88555	pos	M+Na	C17H21NO4	36.6	0	8.628	C01851	HMDB0003573	51-34-3	44.9	CN1C2CC(OC(=O)C(CO)C3=CC=CC=C3)CC1C1OC12	-	有机酸及其衍生物	Organic acids and derivatives	60434.8
Mollugin	285.112	12.7849	pos	M+H	C17H16O4	36.6	0	0.359348	-	HMDB0254836	-	46.4	COC(=O)C1=C(O)C2=CC=CC=C2C2=C1C=CC(C)(C)O2	-	其他类	Others	5711.75
4,7-dihydroxyflavone	253.05	13.1112	neg	M-H	C15H10O4	36.6	0	-0.62924	-	-	-	46.5	O=C1C=C(C2=CC=C(O)C=C2)OC2=CC(O)=CC=C12	4，7 -二羟基黄酮	类黄酮	Flavonoids	52652.2
Lapachol	301.108	5.51798	neg	M+Hac-H	C15H14O3	36.6	0	0.158983	C10366	-;HMDB0253978	84-79-7;_	46.9	CC(C)=CCC1=C(O)C2=CC=CC=C2C(=O)C1=O	拉帕醇	醌类	Quinones	20694.1
Beta-hydroxyisovaleric acid	119.07	2.20398	pos	M+H	C5H10O3	36.3	0	1.93636	-	HMDB0000754	625-08-1	46	CC(C)(O)CC(=O)O	β -羟基异戊酸	脂质	Lipids	12514
Hyoscyamine	312.159	2.77343	pos	M+Na	C17H23NO3	36.3	0	8.21734	C02046	HMDB0014568	101-31-5	44.9	CN1C2CCC1CC(OC(=O)C(CO)C1=CC=CC=C1)C2	-	生物碱及其衍生物	Alkaloids and derivatives	128288
Pinoresinol	422.159	5.10613	pos	M+ACN+Na	C20H22O6	36.2	0	5.65613	-	HMDB0251858	-	44.7	COC1=CC(C2OCC3C(C4=CC=C(O)C(OC)=C4)OCC23)=CC=C1O	-	木脂素类及其衍生物	Lignans and derivatives	151159
(-)-Medicocarpin	433.149	8.74752	pos	M+H	C22H24O9	36	0	-0.277268	C16223	HMDB0033855;HMDB0303948;HMDB0303948	-;_	45.8	COC1=CC2=C(C=C1)C1COC3=C(C=CC(OC4OC(CO)C(O)C(O)C4O)=C3)C1O2	-	黄酮类	Flavonoids	24385.3
5-Hydroxyferulate	209.045	4.02062	neg	M-H	C10H10O5	35.7	0	-2.39334	C05619	HMDB0035484;HMDB0035485;HMDB0035484	1782-55-4;110642-42-7	45.8	COC1=CC(C=CC(=O)O)=CC(O)=C1[O-]	-	酚酸类及其衍生物	Phenolic acids and derivatives	41129.8
2-Cyclopentene-1,4-dione	97.0289	0.6738	pos	M+H	C5H4O2	35.6	0	5.16913	-	-	-	45.6	O=C1C=CC(=O)C1	-	-	-	356784
Dihydrocarveyl acetate	161.132	14.3831	pos	M+H-2H2O	C12H20O2	35.5	0	0.0280187	-	HMDB0041469	20777-49-5	46.6	C=C(C)C1CCC(C)C(OC(C)=O)C1	-	萜类	Terpenoids	2056.79
Evodol	483.166	7.68327	neg	M-H	C26H28O9	35.5	0	0.463354	-	-	-	46.2	CC1(C)OC2CC(=O)OCC23C1=C(O)C(=O)C1(C)C3CCC2(C)C(C3=COC=C3)OC(=O)C3OC321	-	甾体及其衍生物	Steroids and steroid derivatives	52932.2
Arbutin	273.097	13.7888	pos	M+H	C12H16O7	35.4	0	-0.291294	C06186	HMDB0029943	497-76-7	46.6	OCC1OC(OC2=CC=C(O)C=C2)C(O)C(O)C1O	-	碳水化合物及其衍生物	Carbohydrates and derivatives	22456.7
Rotenone	427.175	7.5821	pos	M+CH3OH+H	C23H22O6	35.4	0	-0.428981	C07593	HMDB0034436;HMDB0036799;HMDB0034436;LMPK12060007	83-79-4;	46.1	C=C(C)C1CC2=C(C=CC3=C2OC2COC4=CC(OC)=C(OC)C=C4C2C3=O)O1	-	黄酮类	Flavonoids	131190
Scoparin	445.113	5.94537	pos	M+H-H2O	C22H22O11	35.4	0	1.04766	-	LMPK12110754	0	44	COC1=C(O)C=CC(C2=CC(=O)C3=C(O2)C(C2OC(CO)C(O)C(O)C2O)=C(O)C=C3O)=C1	-	黄酮类	Flavonoids	79273.6
Eugenol	147.081	4.13408	pos	M+H-H2O	C10H12O2	35.4	0	0.495541	C10453	HMDB0005809	97-53-0	34.3	C=CCC1=CC(OC)=C(O)C=C1	-	其他类	Others	10850.5
Eugenin	205.05	4.08768	neg	M-H	C11H10O4	35.4	0	-2.96783	C20210	HMDB0036627	480-34-2	45.7	COC1=CC(O)=C2C(=O)C=C(C)OC2=C1	-	其他类	Others	25447
Oroxin A	477.104	4.66323	neg	M+FA-H	C21H20O10	35.4	0	1.41052	-	-	-	45.8	O=C1C=C(C2=CC=CC=C2)OC2=CC(OC3OC(CO)C(O)C(O)C3O)=C(O)C(O)=C12	-	黄酮类	Flavonoids	10893.5
1-Naphthylamine	144.081	2.85565	pos	M+H	C10H9N	35.2	0	0.873266	C14790	HMDB0243964	134-32-7;_	46.5	NC1=C2C=CC=CC2=CC=C1	-	其他类	Others	115727
Gluconic acid	195.05	0.6159	neg	M-H	C6H12O7	35.2	0	-3.87037	C00257	HMDB0000625	526-95-4	46	O=C(O)C(O)C(O)C(O)C(O)CO	-	有机酸及其衍生物	Organic acids and derivatives	1.31136e+06
3-(4-Hydroxy-3-methoxyphenyl)propanal	181.086	6.78093	pos	M+H	C10H12O3	35	0	0.455965	-	-	-	45.8	COC1=C(O)C=CC(CCC=O)=C1	-	-	-	4262.63
